# Supplementary material for: Poly[tris­(μ-2-amino­benzene-1,4-dicarboxyl­ato)tetra­kis­(N,N-dimethyl­formamide)­diyttrium(III)]
Source: Acta Crystallogr Sect E Struct Rep Online. 2010 Dec 8;67(Pt 1):m44–5. doi: 10.1107/S1600536810050555 (PMC3050248; doi:10.1107/S1600536810050555)
Supplement: Supplementary file 1 [file e-67-00m44-sup1.cif]

##############################################################################
###                                                                        ###
###        Electronic paper (Acta Crystallographica Section E)             ###
###                                                                        ###
##############################################################################
#                                                                            #
# This CIF contains the data in a paper accepted for publication in Acta     #
# Crystallographica Section E. It conforms to the requirements of Notes      #
# for Authors for Section E, and has been peer reviewed under the auspices   #
# of the IUCr Commission on Journals.                                        #
#                                                                            #
# Full details of the Crystallographic Information File format               #
# are given in the paper "The Crystallographic Information File (CIF):       #
# a New Standard Archive File for Crystallography" by S. R. Hall, F. H.      #
# Allen and I. D. Brown [Acta Cryst. (1991), A47, 655-685].                  #
#                                                                            #
# The current version of the core CIF dictionary is obtainable from          #
# ftp://ftp.iucr.org/pub/cif_core.dic. The current version number is 2.4.    #
#                                                                            #
# Software is freely available for graphical display of the structure(s) in  #
# this CIF.  For information consult the CIF home page http://www.iucr.org/  #
# cif/home.html                                                              #
#                                                                            #
# This file may be used for bona fide research purposes within the           #
# scientific community so long as proper attribution is given to the journal # 
# article from which it was obtained.                                        #
#                                                                            #
##############################################################################
                                             
data_I
_audit_creation_method     SHELXL-97
_chemical_name_systematic
;
Poly[tris(\m-2-aminobenzene-1,4-dicarboxylato)tetrakis(<i>N</i>,<i>N</i>-
dimethylformamide)diyttrium(III)]
;
_chemical_name_common     ?
_chemical_formula_moiety     'C36 H43 N7 O16 Y2'
_chemical_formula_sum     'C36 H43 N7 O16 Y2'
_chemical_formula_iupac     '[Y2 (C8 H5 N O4)3 (C3 H7 N O)4]'
_chemical_formula_weight     1007.59
_chemical_melting_point     ?
_symmetry_cell_setting     triclinic
_symmetry_space_group_name_H-M     'P -1'
_symmetry_space_group_name_Hall     '-P 1'
loop_
    _symmetry_equiv_pos_as_xyz
    'x, y, z'
    '-x, -y, -z'
_cell_length_a     10.525(3)
_cell_length_b     11.034(3)
_cell_length_c     12.855(3)
_cell_angle_alpha     99.359(3)
_cell_angle_beta     111.301(3)
_cell_angle_gamma     101.265(2)
_cell_volume     1318.8(6)
_cell_formula_units_Z     1
_cell_measurement_reflns_used     3097
_cell_measurement_theta_min     2.35
_cell_measurement_theta_max     28.15
_cell_measurement_temperature     150(2)
_exptl_crystal_description     'plate'
_exptl_crystal_colour     'colourless'
_exptl_crystal_size_max     0.25
_exptl_crystal_size_mid     0.22
_exptl_crystal_size_min     0.05
_exptl_crystal_density_diffrn     1.257
_exptl_crystal_density_meas     ?
_exptl_crystal_density_method     'not measured'
_exptl_crystal_F_000     505
_exptl_absorpt_coefficient_mu     2.251
_exptl_absorpt_correction_type     multi-scan
_exptl_absorpt_process_details     '(SADABS; Sheldrick, 2004)'
_exptl_absorpt_correction_T_min     0.575
_exptl_absorpt_correction_T_max     0.894
_exptl_special_details
;
;
_diffrn_ambient_temperature     150(2)
_diffrn_radiation_type     'MoK\a'
_diffrn_radiation_wavelength     0.71073
_diffrn_radiation_source     'sealed tube'
_diffrn_radiation_monochromator     'graphite'
_diffrn_measurement_device_type     'Bruker APEX CCD'
_diffrn_measurement_method     'phi and omega scans'
_diffrn_detector_area_resol_mean     ?
_diffrn_reflns_number     7363
_diffrn_reflns_av_R_equivalents     0.0270
_diffrn_reflns_av_sigmaI/netI     0.0284
_diffrn_reflns_theta_min     1.76
_diffrn_reflns_theta_max     19.69
_diffrn_reflns_theta_full     19.69
_diffrn_measured_fraction_theta_max     0.997
_diffrn_measured_fraction_theta_full     0.997
_diffrn_reflns_limit_h_min     -9
_diffrn_reflns_limit_h_max     9
_diffrn_reflns_limit_k_min     -10
_diffrn_reflns_limit_k_max     10
_diffrn_reflns_limit_l_min     -12
_diffrn_reflns_limit_l_max     12
_diffrn_standards_number     ?
_diffrn_standards_interval_count     ?
_diffrn_standards_interval_time     ?
_diffrn_standards_decay_%     ?
_refine_special_details
;
Refinement of <i>F</i>^2^ against ALL reflections. The weighted <i>R</i>-factor
<i>wR</i> and goodness of fit <i>S</i> are based on <i>F</i>^2^, conventional
<i>R</i>-factors <i>R</i> are based on <i>F</i>, with <i>F</i> set to zero for
negative <i>F</i>^2^. The threshold expression of <i>F</i>^2^ >
2\s(<i>F</i>^2^) is used only for calculating <i>R</i>-factors(gt) <i>etc</i>.
and is not relevant to the choice of reflections for refinement.
<i>R</i>-factors based on <i>F</i>^2^ are statistically about twice as large
as those based on <i>F</i>, and <i>R</i>- factors based on ALL data will be
even larger.
;
_reflns_number_total     2345
_reflns_number_gt     2111
_reflns_threshold_expression     I>2\s(I)
_refine_ls_structure_factor_coef     Fsqd
_refine_ls_matrix_type     full
_refine_ls_R_factor_all     0.0478
_refine_ls_R_factor_gt     0.0432
_refine_ls_wR_factor_gt     0.1174
_refine_ls_wR_factor_ref     0.1228
_refine_ls_goodness_of_fit_ref     1.114
_refine_ls_restrained_S_all     1.115
_refine_ls_number_reflns     2345
_refine_ls_number_parameters     298
_refine_ls_number_restraints     46
_refine_ls_hydrogen_treatment     constr
_refine_ls_weighting_scheme     calc
_refine_ls_weighting_details
         'calc w=1/[\s^2^(Fo^2^)+(0.0707P)^2^+2.6497P] where P=(Fo^2^+2Fc^2^)/3'
_atom_sites_solution_hydrogens     geom
_atom_sites_solution_primary     direct
_atom_sites_solution_secondary     difmap
_refine_ls_shift/su_max     0.002
_refine_ls_shift/su_mean     0.000
_refine_diff_density_max     0.713
_refine_diff_density_min     -0.409
_refine_ls_extinction_method     none
_refine_ls_extinction_coef     ?
loop_
    _atom_type_symbol
    _atom_type_description
    _atom_type_scat_dispersion_real
    _atom_type_scat_dispersion_imag
    _atom_type_scat_source
    'C' 'C' 0.0033 0.0016
                         'International Tables Vol C Tables 4.2.6.8 and 6.1.1.4'
    'H' 'H' 0.0000 0.0000
                         'International Tables Vol C Tables 4.2.6.8 and 6.1.1.4'
    'N' 'N' 0.0061 0.0033
                         'International Tables Vol C Tables 4.2.6.8 and 6.1.1.4'
    'O' 'O' 0.0106 0.0060
                         'International Tables Vol C Tables 4.2.6.8 and 6.1.1.4'
    'Y' 'Y' -2.7962 3.5667
                         'International Tables Vol C Tables 4.2.6.8 and 6.1.1.4'
_computing_data_collection     'SMART (Bruker, 2001)'
_computing_cell_refinement     'SAINT (Bruker, 2001)'
_computing_data_reduction     'SAINT (Bruker, 2001)'
_computing_structure_solution     'SHELXS97 (Sheldrick, 2008)'
_computing_structure_refinement     'SHELXL97 (Sheldrick, 2008)'
_computing_molecular_graphics     'DIAMOND (Crystal Impact, 2004)'
_computing_publication_material     'PLATON (Spek, 2009)'
loop_
    _atom_site_type_symbol
    _atom_site_label
    _atom_site_fract_x
    _atom_site_fract_y
    _atom_site_fract_z
    _atom_site_U_iso_or_equiv
    _atom_site_adp_type
    _atom_site_calc_flag
    _atom_site_refinement_flags
    _atom_site_occupancy
    _atom_site_disorder_assembly
    _atom_site_disorder_group
    Y Y1 0.60986(6) 0.54621(5) 0.67714(5) 0.0325(3) Uani d . 1 . .
    O O1 0.5003(5) 0.3303(4) 0.5952(4) 0.0458(12) Uani d . 1 . .
    O O2 0.7957(6) 0.4535(6) 0.7557(5) 0.0777(17) Uani d . 1 . .
    O O3 0.6664(4) 0.5086(4) 0.5242(4) 0.0489(12) Uani d . 1 . .
    O O4 0.8360(5) 0.7070(5) 0.7643(5) 0.0628(15) Uani d . 1 . .
    O O5 0.5711(5) 0.7170(4) 0.5974(4) 0.0429(11) Uani d . 1 . .
    O O6 0.6807(5) 0.7297(4) 0.8365(4) 0.0512(13) Uani d . 1 . .
    O O7 0.3832(5) 0.5508(4) 0.6623(5) 0.0497(12) Uani d . 1 . .
    O O8 0.5809(6) 0.4663(5) 0.8289(5) 0.0664(16) Uani d . 1 . .
    C C1 0.5309(7) 0.7437(6) 0.5023(7) 0.0425(18) Uani d . 1 . .
    C C2 0.5175(7) 0.8788(6) 0.5026(6) 0.0450(18) Uani d . 1 H .
    C C3 0.5023(8) 0.9231(7) 0.4060(6) 0.054(2) Uani d D 1 . .
    H H3 0.5042 0.8702 0.3407 0.064 Uiso calc PR 0.70 A 1
    C C4 0.5155(8) 0.9569(6) 0.5979(6) 0.0504(19) Uani d D 1 . .
    H H4 0.5264 0.9278 0.6654 0.060 Uiso calc PR 0.80 B 2
    C C5 0.8016(8) 0.7688(7) 0.8353(6) 0.0481(19) Uani d . 1 . .
    C C6 0.9007(8) 0.8887(6) 0.9175(6) 0.0507(19) Uani d . 1 F .
    C C7 1.0407(9) 0.9239(8) 0.9287(7) 0.075(3) Uani d D 1 . .
    H H7 1.0708 0.8716 0.8812 0.090 Uiso calc PR 0.75 C 5
    C C8 0.8620(8) 0.9631(8) 0.9897(7) 0.071(2) Uani d D 1 . .
    H H8 0.7680 0.9386 0.9851 0.085 Uiso calc PR 0.75 D 6
    C C9 0.7040(8) 0.4813(6) 0.4410(8) 0.0452(18) Uani d . 1 . .
    C C10 0.8564(7) 0.4903(6) 0.4706(6) 0.0426(18) Uani d . 1 G .
    C C11 0.9565(8) 0.5420(7) 0.5837(6) 0.052(2) Uani d . 1 . .
    H H11 0.9267 0.5707 0.6424 0.062 Uiso calc R 1 . .
    C C12 0.9036(7) 0.4478(7) 0.3883(6) 0.052(2) Uani d D 1 . .
    H H12 0.8372 0.4107 0.3106 0.062 Uiso calc PR 0.50 E 9
    C C13 0.8097(13) 0.3559(13) 0.7616(12) 0.146(6) Uani d U 1 . .
    H H13 0.7299 0.2897 0.7062 0.175 Uiso calc R 1 . .
    C C14 0.8993(18) 0.1782(16) 0.8060(19) 0.234(10) Uani d U 1 . .
    H H14A 0.9844 0.1670 0.8638 0.351 Uiso calc PR 0.50 . .
    H H14B 0.8939 0.1452 0.7286 0.351 Uiso calc PR 0.50 . .
    H H14C 0.8149 0.1314 0.8132 0.351 Uiso calc PR 0.50 . .
    H H14D 0.8111 0.1288 0.7399 0.351 Uiso calc PR 0.50 . .
    H H14E 0.9016 0.1505 0.8752 0.351 Uiso calc PR 0.50 . .
    H H14F 0.9806 0.1643 0.7905 0.351 Uiso calc PR 0.50 . .
    C C15 1.042(3) 0.393(2) 0.903(2) 0.39(2) Uani d U 1 . .
    H H15A 1.1003 0.3414 0.9425 0.590 Uiso calc PR 0.50 . .
    H H15B 1.0311 0.4561 0.9592 0.590 Uiso calc PR 0.50 . .
    H H15C 1.0882 0.4364 0.8598 0.590 Uiso calc PR 0.50 . .
    H H15D 1.0461 0.4812 0.8985 0.590 Uiso calc PR 0.50 . .
    H H15E 1.1153 0.3666 0.8818 0.590 Uiso calc PR 0.50 . .
    H H15F 1.0582 0.3862 0.9812 0.590 Uiso calc PR 0.50 . .
    C C16 0.4818(15) 0.3945(12) 0.8288(9) 0.103(3) Uani d U 1 . .
    H H16 0.3967 0.3770 0.7615 0.124 Uiso calc R 1 . .
    C C17 0.595(2) 0.3593(16) 1.0148(12) 0.195(8) Uani d U 1 . .
    H H17A 0.5719 0.3094 1.0652 0.292 Uiso calc PR 0.50 . .
    H H17B 0.6263 0.4506 1.0539 0.292 Uiso calc PR 0.50 . .
    H H17C 0.6713 0.3351 0.9974 0.292 Uiso calc PR 0.50 . .
    H H17D 0.6744 0.4206 1.0125 0.292 Uiso calc PR 0.50 . .
    H H17E 0.6200 0.2794 1.0237 0.292 Uiso calc PR 0.50 . .
    H H17F 0.5750 0.3949 1.0802 0.292 Uiso calc PR 0.50 . .
    C C18 0.354(2) 0.2376(18) 0.9021(16) 0.244(11) Uani d U 1 . .
    H H18A 0.3789 0.2133 0.9755 0.366 Uiso calc PR 0.50 . .
    H H18B 0.3319 0.1625 0.8395 0.366 Uiso calc PR 0.50 . .
    H H18C 0.2707 0.2706 0.8872 0.366 Uiso calc PR 0.50 . .
    H H18D 0.2754 0.2176 0.8260 0.366 Uiso calc PR 0.50 . .
    H H18E 0.3225 0.2684 0.9620 0.366 Uiso calc PR 0.50 . .
    H H18F 0.3836 0.1604 0.9143 0.366 Uiso calc PR 0.50 . .
    N N1 0.7183(19) 0.959(3) 0.972(4) 0.137(12) Uani d PD 0.228(9) F 7
    H H1A 0.6474 0.9049 0.9113 0.165 Uiso calc PR 0.228(9) F 7
    H H1B 0.7011 1.0097 1.0227 0.165 Uiso calc PR 0.228(9) F 7
    N N1A 1.101(3) 0.857(3) 0.862(3) 0.137(12) Uani d PD 0.272(9) F 8
    H H1A1 1.0485 0.7865 0.8076 0.165 Uiso calc PR 0.272(9) F 8
    H H1A2 1.1912 0.8867 0.8752 0.165 Uiso calc PR 0.272(9) F 8
    N N2 0.8114(13) 0.3877(17) 0.2719(10) 0.111(7) Uani d PD 0.50 G 10
    H H2A 0.8456 0.3596 0.2226 0.134 Uiso calc PR 0.50 G 10
    H H2B 0.7196 0.3783 0.2487 0.134 Uiso calc PR 0.50 G 10
    N N3 0.5205(18) 0.9180(14) 0.7009(11) 0.079(6) Uani d PD 0.424(9) H 3
    H H3A 0.5124 0.9699 0.7563 0.094 Uiso calc PR 0.424(9) H 3
    H H3B 0.5317 0.8424 0.7082 0.094 Uiso calc PR 0.424(9) H 3
    N N3A 0.499(10) 0.857(7) 0.299(4) 0.079(6) Uani d PD 0.076(9) H 4
    H H3A1 0.5078 0.7784 0.2905 0.094 Uiso calc PR 0.076(9) H 4
    H H3A2 0.4890 0.8945 0.2426 0.094 Uiso calc PR 0.076(9) H 4
    N N4 0.4703(14) 0.3341(10) 0.9082(10) 0.143(4) Uani d . 1 . .
    N N5 0.9061(13) 0.3113(12) 0.8242(12) 0.157(5) Uani d . 1 . .
loop_
    _atom_site_aniso_label
    _atom_site_aniso_U_11
    _atom_site_aniso_U_22
    _atom_site_aniso_U_33
    _atom_site_aniso_U_12
    _atom_site_aniso_U_13
    _atom_site_aniso_U_23
    Y1 0.0242(4) 0.0219(4) 0.0408(5) 0.0023(3) 0.0060(3) 0.0025(3)
    O1 0.057(3) 0.025(3) 0.043(3) 0.004(2) 0.013(2) 0.002(2)
    O2 0.064(4) 0.065(4) 0.100(5) 0.033(3) 0.019(3) 0.027(4)
    O3 0.036(3) 0.035(3) 0.073(4) 0.003(2) 0.029(3) -0.002(2)
    O4 0.038(3) 0.047(3) 0.072(4) -0.003(2) 0.010(3) -0.020(3)
    O5 0.049(3) 0.026(3) 0.040(3) 0.004(2) 0.007(2) 0.005(2)
    O6 0.053(4) 0.035(3) 0.045(3) -0.007(2) 0.012(3) -0.001(2)
    O7 0.029(3) 0.050(3) 0.058(4) 0.006(2) 0.012(3) 0.003(3)
    O8 0.073(4) 0.043(3) 0.069(4) -0.006(3) 0.026(3) 0.013(3)
    C1 0.036(4) 0.023(4) 0.054(6) -0.003(3) 0.011(4) 0.005(4)
    C2 0.048(4) 0.025(4) 0.042(5) -0.002(3) 0.005(4) 0.001(4)
    C3 0.075(5) 0.029(5) 0.042(5) 0.005(4) 0.014(4) 0.005(4)
    C4 0.074(5) 0.026(4) 0.037(5) 0.005(4) 0.010(4) 0.011(4)
    C5 0.034(5) 0.038(5) 0.043(5) -0.007(4) -0.006(4) 0.006(4)
    C6 0.051(6) 0.033(4) 0.050(5) -0.004(4) 0.014(4) -0.004(4)
    C7 0.059(6) 0.061(6) 0.078(6) -0.003(5) 0.022(5) -0.014(5)
    C8 0.050(5) 0.063(6) 0.071(6) -0.008(5) 0.012(5) 0.003(5)
    C9 0.038(5) 0.029(4) 0.068(6) 0.008(3) 0.025(5) 0.003(4)
    C10 0.028(4) 0.038(4) 0.055(5) 0.003(3) 0.018(5) -0.001(4)
    C11 0.038(5) 0.058(5) 0.052(6) 0.006(4) 0.025(4) -0.011(4)
    C12 0.025(5) 0.064(5) 0.047(5) 0.004(4) 0.008(4) -0.009(4)
    C13 0.087(9) 0.096(10) 0.190(14) 0.024(8) -0.015(9) 0.038(10)
    C14 0.165(15) 0.162(15) 0.39(3) 0.082(13) 0.069(17) 0.181(18)
    C15 0.32(3) 0.23(2) 0.36(3) 0.14(2) -0.13(3) -0.08(2)
    C16 0.146(11) 0.102(9) 0.067(7) 0.034(8) 0.045(7) 0.029(7)
    C17 0.26(2) 0.192(16) 0.100(11) 0.050(15) 0.037(13) 0.061(11)
    C18 0.23(2) 0.26(2) 0.236(19) -0.063(16) 0.147(17) 0.100(17)
    N1 0.062(15) 0.114(19) 0.18(3) -0.036(13) 0.061(16) -0.079(18)
    N1A 0.062(15) 0.114(19) 0.18(3) -0.036(13) 0.061(16) -0.079(18)
    N2 0.031(8) 0.196(18) 0.066(10) 0.025(9) 0.006(8) -0.035(11)
    N3 0.116(14) 0.044(9) 0.069(11) 0.041(9) 0.020(10) 0.019(8)
    N3A 0.116(14) 0.044(9) 0.069(11) 0.041(9) 0.020(10) 0.019(8)
    N4 0.192(12) 0.124(8) 0.099(8) 0.000(8) 0.063(8) 0.040(7)
    N5 0.121(9) 0.149(11) 0.199(12) 0.089(8) 0.016(8) 0.096(10)
_geom_special_details
;
All s.u.'s (except the s.u. in the dihedral angle between two l.s. planes) are
estimated using the full covariance matrix. The cell s.u.'s are taken into
account individually in the estimation of s.u.'s in distances, angles and
torsion angles; correlations between s.u.'s in cell parameters are only used
when they are defined by crystal symmetry. An approximate (isotropic)
treatment of cell s.u.'s is used for estimating s.u.'s involving l.s. planes.
;
loop_
    _geom_bond_atom_site_label_1
    _geom_bond_atom_site_label_2
    _geom_bond_site_symmetry_2
    _geom_bond_distance
    _geom_bond_publ_flag
    Y1 O3 . 2.252(5) y
    Y1 O1 . 2.311(4) y
    Y1 O5 . 2.322(5) y
    Y1 O7 . 2.335(4) y
    Y1 O8 . 2.358(6) y
    Y1 O2 . 2.361(6) y
    Y1 O6 . 2.409(4) y
    Y1 O4 . 2.416(4) y
    Y1 C5 . 2.775(7) ?
    Y1 C9 2_666 3.021(7) ?
    O1 C1 2_666 1.268(8) ?
    O2 C13 . 1.126(13) ?
    O3 C9 . 1.281(8) ?
    O4 C5 . 1.251(9) ?
    O5 C1 . 1.245(8) ?
    O6 C5 . 1.268(8) ?
    O7 C9 2_666 1.252(8) ?
    O8 C16 . 1.179(13) ?
    C1 O1 2_666 1.268(8) ?
    C1 C2 . 1.524(9) ?
    C2 C3 . 1.375(9) ?
    C2 C4 . 1.388(9) ?
    C3 C4 2_676 1.379(9) ?
    C3 N3A . 1.432(13) ?
    C3 H3 . 0.9500 ?
    C4 C3 2_676 1.379(9) ?
    C4 N3 . 1.443(11) ?
    C4 H4 . 0.9500 ?
    C5 C6 . 1.470(10) ?
    C6 C8 . 1.364(11) ?
    C6 C7 . 1.395(11) ?
    C7 C8 2_777 1.414(11) ?
    C7 N1A . 1.436(12) ?
    C7 H7 . 0.9500 ?
    C8 C7 2_777 1.414(11) ?
    C8 N1 . 1.436(13) ?
    C8 H8 . 0.9500 ?
    C9 O7 2_666 1.252(8) ?
    C9 C10 . 1.487(10) ?
    C9 Y1 2_666 3.021(7) ?
    C10 C12 . 1.377(9) ?
    C10 C11 . 1.390(9) ?
    C11 C12 2_766 1.359(9) ?
    C11 H11 . 0.9500 ?
    C12 C11 2_766 1.359(9) ?
    C12 N2 . 1.411(11) ?
    C12 H12 . 0.9500 ?
    C13 N5 . 1.284(14) ?
    C13 H13 . 0.9500 ?
    C14 N5 . 1.433(18) ?
    C14 H14A . 0.9800 ?
    C14 H14B . 0.9800 ?
    C14 H14C . 0.9800 ?
    C14 H14D . 0.9800 ?
    C14 H14E . 0.9800 ?
    C14 H14F . 0.9800 ?
    C15 N5 . 1.42(2) ?
    C15 H15A . 0.9800 ?
    C15 H15B . 0.9800 ?
    C15 H15C . 0.9800 ?
    C15 H15D . 0.9800 ?
    C15 H15E . 0.9800 ?
    C15 H15F . 0.9800 ?
    C16 N4 . 1.335(13) ?
    C16 H16 . 0.9500 ?
    C17 N4 . 1.451(17) ?
    C17 H17A . 0.9800 ?
    C17 H17B . 0.9800 ?
    C17 H17C . 0.9800 ?
    C17 H17D . 0.9800 ?
    C17 H17E . 0.9800 ?
    C17 H17F . 0.9800 ?
    C18 N4 . 1.427(16) ?
    C18 H18A . 0.9800 ?
    C18 H18B . 0.9800 ?
    C18 H18C . 0.9800 ?
    C18 H18D . 0.9800 ?
    C18 H18E . 0.9800 ?
    C18 H18F . 0.9800 ?
    N1 H1A . 0.8800 ?
    N1 H1B . 0.8800 ?
    N1A H1A1 . 0.8800 ?
    N1A H1A2 . 0.8800 ?
    N2 H2A . 0.8800 ?
    N2 H2B . 0.8800 ?
    N3 H3A . 0.8800 ?
    N3 H3B . 0.8800 ?
    N3A H3A1 . 0.8800 ?
    N3A H3A2 . 0.8800 ?
loop_
    _geom_angle_atom_site_label_1
    _geom_angle_atom_site_label_2
    _geom_angle_atom_site_label_3
    _geom_angle_site_symmetry_1
    _geom_angle_site_symmetry_3
    _geom_angle
    _geom_angle_publ_flag
    O3 Y1 O1 . . 77.48(15) ?
    O3 Y1 O5 . . 76.70(16) ?
    O1 Y1 O5 . . 128.81(15) ?
    O3 Y1 O7 . . 123.79(17) ?
    O1 Y1 O7 . . 82.81(16) ?
    O5 Y1 O7 . . 76.18(16) ?
    O3 Y1 O8 . . 145.22(18) ?
    O1 Y1 O8 . . 75.52(17) ?
    O5 Y1 O8 . . 137.92(18) ?
    O7 Y1 O8 . . 73.86(19) ?
    O3 Y1 O2 . . 81.36(19) ?
    O1 Y1 O2 . . 77.45(19) ?
    O5 Y1 O2 . . 139.42(19) ?
    O7 Y1 O2 . . 143.6(2) ?
    O8 Y1 O2 . . 71.7(2) ?
    O3 Y1 O6 . . 133.34(16) ?
    O1 Y1 O6 . . 148.63(17) ?
    O5 Y1 O6 . . 73.50(15) ?
    O7 Y1 O6 . . 82.41(18) ?
    O8 Y1 O6 . . 73.84(17) ?
    O2 Y1 O6 . . 99.00(19) ?
    O3 Y1 O4 . . 84.05(18) ?
    O1 Y1 O4 . . 144.15(17) ?
    O5 Y1 O4 . . 74.57(17) ?
    O7 Y1 O4 . . 132.62(17) ?
    O8 Y1 O4 . . 105.82(19) ?
    O2 Y1 O4 . . 69.5(2) ?
    O6 Y1 O4 . . 53.92(17) ?
    C1 O1 Y1 2_666 . 133.9(4) ?
    C13 O2 Y1 . . 138.5(8) ?
    C9 O3 Y1 . . 175.4(5) ?
    C5 O4 Y1 . . 92.8(4) ?
    C1 O5 Y1 . . 141.0(4) ?
    C5 O6 Y1 . . 92.7(4) ?
    C9 O7 Y1 2_666 . 111.1(4) ?
    C16 O8 Y1 . . 129.7(7) ?
    O5 C1 O1 . 2_666 126.5(6) ?
    O5 C1 C2 . . 117.0(7) ?
    O1 C1 C2 2_666 . 116.5(7) ?
    C3 C2 C4 . . 119.1(6) ?
    C3 C2 C1 . . 119.9(7) ?
    C4 C2 C1 . . 120.9(7) ?
    C2 C3 C4 . 2_676 121.2(7) ?
    C2 C3 N3A . . 127(3) ?
    C4 C3 N3A 2_676 . 111(3) ?
    C2 C3 H3 . . 119.4 ?
    C4 C3 H3 2_676 . 119.4 ?
    C3 C4 C2 2_676 . 119.7(6) ?
    C3 C4 N3 2_676 . 115.9(9) ?
    C2 C4 N3 . . 124.3(8) ?
    C3 C4 H4 2_676 . 120.2 ?
    C2 C4 H4 . . 120.2 ?
    O4 C5 O6 . . 120.5(6) ?
    O4 C5 C6 . . 120.2(8) ?
    O6 C5 C6 . . 119.3(8) ?
    O4 C5 Y1 . . 60.4(3) ?
    O6 C5 Y1 . . 60.1(3) ?
    C6 C5 Y1 . . 178.5(5) ?
    C8 C6 C7 . . 118.5(7) ?
    C8 C6 C5 . . 121.4(8) ?
    C7 C6 C5 . . 120.0(8) ?
    C6 C7 C8 . 2_777 120.4(8) ?
    C6 C7 N1A . . 126.5(13) ?
    C8 C7 N1A 2_777 . 113.1(13) ?
    C6 C7 H7 . . 119.8 ?
    C8 C7 H7 2_777 . 119.8 ?
    C6 C8 C7 . 2_777 121.1(8) ?
    C6 C8 N1 . . 124.9(15) ?
    C7 C8 N1 2_777 . 111.8(15) ?
    C6 C8 H8 . . 119.4 ?
    C7 C8 H8 2_777 . 119.4 ?
    O7 C9 O3 2_666 . 121.8(6) ?
    O7 C9 C10 2_666 . 120.3(7) ?
    O3 C9 C10 . . 117.9(7) ?
    O7 C9 Y1 2_666 2_666 46.1(3) ?
    O3 C9 Y1 . 2_666 75.7(4) ?
    C10 C9 Y1 . 2_666 166.3(6) ?
    C12 C10 C11 . . 117.7(6) ?
    C12 C10 C9 . . 121.8(7) ?
    C11 C10 C9 . . 120.5(7) ?
    C12 C11 C10 2_766 . 121.1(6) ?
    C12 C11 H11 2_766 . 119.5 ?
    C10 C11 H11 . . 119.5 ?
    C11 C12 C10 2_766 . 121.2(6) ?
    C11 C12 N2 2_766 . 115.9(8) ?
    C10 C12 N2 . . 122.9(8) ?
    C11 C12 H12 2_766 . 119.4 ?
    C10 C12 H12 . . 119.4 ?
    O2 C13 N5 . . 136.2(13) ?
    O2 C13 H13 . . 111.9 ?
    N5 C13 H13 . . 111.9 ?
    N5 C14 H14A . . 109.5 ?
    N5 C14 H14B . . 109.5 ?
    H14A C14 H14B . . 109.5 ?
    N5 C14 H14C . . 109.5 ?
    H14A C14 H14C . . 109.5 ?
    H14B C14 H14C . . 109.5 ?
    N5 C14 H14D . . 109.5 ?
    H14A C14 H14D . . 141.1 ?
    H14B C14 H14D . . 56.3 ?
    H14C C14 H14D . . 56.3 ?
    N5 C14 H14E . . 109.5 ?
    H14A C14 H14E . . 56.3 ?
    H14B C14 H14E . . 141.1 ?
    H14C C14 H14E . . 56.3 ?
    H14D C14 H14E . . 109.5 ?
    N5 C14 H14F . . 109.5 ?
    H14A C14 H14F . . 56.3 ?
    H14B C14 H14F . . 56.3 ?
    H14C C14 H14F . . 141.1 ?
    H14D C14 H14F . . 109.5 ?
    H14E C14 H14F . . 109.5 ?
    N5 C15 H15A . . 109.5 ?
    N5 C15 H15B . . 109.5 ?
    H15A C15 H15B . . 109.5 ?
    N5 C15 H15C . . 109.5 ?
    H15A C15 H15C . . 109.5 ?
    H15B C15 H15C . . 109.5 ?
    N5 C15 H15D . . 109.5 ?
    H15A C15 H15D . . 141.1 ?
    H15B C15 H15D . . 56.3 ?
    H15C C15 H15D . . 56.3 ?
    N5 C15 H15E . . 109.5 ?
    H15A C15 H15E . . 56.3 ?
    H15B C15 H15E . . 141.1 ?
    H15C C15 H15E . . 56.3 ?
    H15D C15 H15E . . 109.5 ?
    N5 C15 H15F . . 109.5 ?
    H15A C15 H15F . . 56.3 ?
    H15B C15 H15F . . 56.3 ?
    H15C C15 H15F . . 141.1 ?
    H15D C15 H15F . . 109.5 ?
    H15E C15 H15F . . 109.5 ?
    O8 C16 N4 . . 130.2(12) ?
    O8 C16 H16 . . 114.9 ?
    N4 C16 H16 . . 114.9 ?
    N4 C17 H17A . . 109.5 ?
    N4 C17 H17B . . 109.5 ?
    H17A C17 H17B . . 109.5 ?
    N4 C17 H17C . . 109.5 ?
    H17A C17 H17C . . 109.5 ?
    H17B C17 H17C . . 109.5 ?
    N4 C17 H17D . . 109.5 ?
    H17A C17 H17D . . 141.1 ?
    H17B C17 H17D . . 56.3 ?
    H17C C17 H17D . . 56.3 ?
    N4 C17 H17E . . 109.5 ?
    H17A C17 H17E . . 56.3 ?
    H17B C17 H17E . . 141.1 ?
    H17C C17 H17E . . 56.3 ?
    H17D C17 H17E . . 109.5 ?
    N4 C17 H17F . . 109.5 ?
    H17A C17 H17F . . 56.3 ?
    H17B C17 H17F . . 56.3 ?
    H17C C17 H17F . . 141.1 ?
    H17D C17 H17F . . 109.5 ?
    H17E C17 H17F . . 109.5 ?
    N4 C18 H18A . . 109.5 ?
    N4 C18 H18B . . 109.5 ?
    H18A C18 H18B . . 109.5 ?
    N4 C18 H18C . . 109.5 ?
    H18A C18 H18C . . 109.5 ?
    H18B C18 H18C . . 109.5 ?
    N4 C18 H18D . . 109.5 ?
    H18A C18 H18D . . 141.1 ?
    H18B C18 H18D . . 56.3 ?
    H18C C18 H18D . . 56.3 ?
    N4 C18 H18E . . 109.5 ?
    H18A C18 H18E . . 56.3 ?
    H18B C18 H18E . . 141.1 ?
    H18C C18 H18E . . 56.3 ?
    H18D C18 H18E . . 109.5 ?
    N4 C18 H18F . . 109.5 ?
    H18A C18 H18F . . 56.3 ?
    H18B C18 H18F . . 56.3 ?
    H18C C18 H18F . . 141.1 ?
    H18D C18 H18F . . 109.5 ?
    H18E C18 H18F . . 109.5 ?
    C8 N1 H1A . . 120.0 ?
    C8 N1 H1B . . 120.0 ?
    H1A N1 H1B . . 120.0 ?
    C7 N1A H1A1 . . 120.0 ?
    C7 N1A H1A2 . . 120.0 ?
    H1A1 N1A H1A2 . . 120.0 ?
    C12 N2 H2A . . 120.0 ?
    C12 N2 H2B . . 120.0 ?
    H2A N2 H2B . . 120.0 ?
    C4 N3 H3A . . 120.0 ?
    C4 N3 H3B . . 120.0 ?
    H3A N3 H3B . . 120.0 ?
    C3 N3A H3A1 . . 120.0 ?
    C3 N3A H3A2 . . 120.0 ?
    H3A1 N3A H3A2 . . 120.0 ?
    C16 N4 C18 . . 129.6(14) ?
    C16 N4 C17 . . 118.0(12) ?
    C18 N4 C17 . . 112.3(12) ?
    C13 N5 C15 . . 121.5(15) ?
    C13 N5 C14 . . 123.9(14) ?
    C15 N5 C14 . . 113.4(13) ?
loop_
    _geom_torsion_atom_site_label_1
    _geom_torsion_atom_site_label_2
    _geom_torsion_atom_site_label_3
    _geom_torsion_atom_site_label_4
    _geom_torsion_site_symmetry_1
    _geom_torsion_site_symmetry_2
    _geom_torsion_site_symmetry_3
    _geom_torsion_site_symmetry_4
    _geom_torsion
    _geom_torsion_publ_flag
    O3 Y1 O1 C1 . . . 2_666 -15.5(6) ?
    O5 Y1 O1 C1 . . . 2_666 45.7(6) ?
    O7 Y1 O1 C1 . . . 2_666 111.5(6) ?
    O8 Y1 O1 C1 . . . 2_666 -173.4(6) ?
    O2 Y1 O1 C1 . . . 2_666 -99.3(6) ?
    O6 Y1 O1 C1 . . . 2_666 173.9(5) ?
    O4 Y1 O1 C1 . . . 2_666 -76.3(6) ?
    C5 Y1 O1 C1 . . . 2_666 -125.7(8) ?
    C9 Y1 O1 C1 2_666 . . 2_666 90.3(6) ?
    O3 Y1 O2 C13 . . . . -90.5(14) ?
    O1 Y1 O2 C13 . . . . -11.4(14) ?
    O5 Y1 O2 C13 . . . . -148.1(14) ?
    O7 Y1 O2 C13 . . . . 47.4(15) ?
    O8 Y1 O2 C13 . . . . 67.2(14) ?
    O6 Y1 O2 C13 . . . . 136.8(14) ?
    O4 Y1 O2 C13 . . . . -177.3(15) ?
    C5 Y1 O2 C13 . . . . 159.4(14) ?
    C9 Y1 O2 C13 2_666 . . . 6.9(16) ?
    O3 Y1 O4 C5 . . . . 157.9(4) ?
    O1 Y1 O4 C5 . . . . -143.2(4) ?
    O5 Y1 O4 C5 . . . . 80.1(4) ?
    O7 Y1 O4 C5 . . . . 26.3(5) ?
    O8 Y1 O4 C5 . . . . -56.1(4) ?
    O2 Y1 O4 C5 . . . . -119.1(5) ?
    O6 Y1 O4 C5 . . . . -0.5(4) ?
    C9 Y1 O4 C5 2_666 . . . 57.5(6) ?
    O3 Y1 O5 C1 . . . . 33.5(7) ?
    O1 Y1 O5 C1 . . . . -28.1(7) ?
    O7 Y1 O5 C1 . . . . -96.8(7) ?
    O8 Y1 O5 C1 . . . . -142.4(6) ?
    O2 Y1 O5 C1 . . . . 92.6(7) ?
    O6 Y1 O5 C1 . . . . 177.2(7) ?
    O4 Y1 O5 C1 . . . . 120.9(7) ?
    C5 Y1 O5 C1 . . . . 148.7(7) ?
    C9 Y1 O5 C1 2_666 . . . -74.1(7) ?
    O3 Y1 O6 C5 . . . . -29.7(5) ?
    O1 Y1 O6 C5 . . . . 137.5(4) ?
    O5 Y1 O6 C5 . . . . -82.2(4) ?
    O7 Y1 O6 C5 . . . . -159.9(4) ?
    O8 Y1 O6 C5 . . . . 124.7(4) ?
    O2 Y1 O6 C5 . . . . 56.9(4) ?
    O4 Y1 O6 C5 . . . . 0.5(4) ?
    C9 Y1 O6 C5 2_666 . . . -146.5(4) ?
    O3 Y1 O7 C9 . . . 2_666 5.9(5) ?
    O1 Y1 O7 C9 . . . 2_666 -63.8(4) ?
    O5 Y1 O7 C9 . . . 2_666 69.1(4) ?
    O8 Y1 O7 C9 . . . 2_666 -140.8(5) ?
    O2 Y1 O7 C9 . . . 2_666 -121.2(5) ?
    O6 Y1 O7 C9 . . . 2_666 143.9(4) ?
    O4 Y1 O7 C9 . . . 2_666 122.4(4) ?
    C5 Y1 O7 C9 . . . 2_666 134.4(4) ?
    O3 Y1 O8 C16 . . . . -84.4(9) ?
    O1 Y1 O8 C16 . . . . -44.2(8) ?
    O5 Y1 O8 C16 . . . . 88.6(9) ?
    O7 Y1 O8 C16 . . . . 42.4(9) ?
    O2 Y1 O8 C16 . . . . -125.5(9) ?
    O6 Y1 O8 C16 . . . . 129.0(9) ?
    O4 Y1 O8 C16 . . . . 173.0(8) ?
    C5 Y1 O8 C16 . . . . 151.0(9) ?
    C9 Y1 O8 C16 2_666 . . . 28.2(9) ?
    Y1 O5 C1 O1 . . . 2_666 -3.7(11) ?
    Y1 O5 C1 C2 . . . . 176.1(4) ?
    O5 C1 C2 C3 . . . . 166.7(6) ?
    O1 C1 C2 C3 2_666 . . . -13.4(9) ?
    O5 C1 C2 C4 . . . . -15.5(9) ?
    O1 C1 C2 C4 2_666 . . . 164.4(6) ?
    C4 C2 C3 C4 . . . 2_676 -0.4(12) ?
    C1 C2 C3 C4 . . . 2_676 177.5(6) ?
    C4 C2 C3 N3A . . . . -179(5) ?
    C1 C2 C3 N3A . . . . -1(5) ?
    C3 C2 C4 C3 . . . 2_676 0.3(12) ?
    C1 C2 C4 C3 . . . 2_676 -177.5(6) ?
    C3 C2 C4 N3 . . . . 175.5(10) ?
    C1 C2 C4 N3 . . . . -2.3(13) ?
    Y1 O4 C5 O6 . . . . 0.9(7) ?
    Y1 O4 C5 C6 . . . . -178.3(6) ?
    Y1 O6 C5 O4 . . . . -0.9(7) ?
    Y1 O6 C5 C6 . . . . 178.3(6) ?
    O3 Y1 C5 O4 . . . . -23.3(5) ?
    O1 Y1 C5 O4 . . . . 81.3(8) ?
    O5 Y1 C5 O4 . . . . -91.7(4) ?
    O7 Y1 C5 O4 . . . . -160.0(4) ?
    O8 Y1 C5 O4 . . . . 127.0(4) ?
    O2 Y1 C5 O4 . . . . 55.4(4) ?
    O6 Y1 C5 O4 . . . . 179.1(7) ?
    C9 Y1 C5 O4 2_666 . . . -140.8(4) ?
    O3 Y1 C5 O6 . . . . 157.6(4) ?
    O1 Y1 C5 O6 . . . . -97.8(7) ?
    O5 Y1 C5 O6 . . . . 89.2(4) ?
    O7 Y1 C5 O6 . . . . 20.9(4) ?
    O8 Y1 C5 O6 . . . . -52.1(4) ?
    O2 Y1 C5 O6 . . . . -123.7(4) ?
    O4 Y1 C5 O6 . . . . -179.1(7) ?
    C9 Y1 C5 O6 2_666 . . . 40.1(5) ?
    C8 C6 C7 C8 . . . 2_777 -2.4(14) ?
    C5 C6 C7 C8 . . . 2_777 -177.8(7) ?
    C8 C6 C7 N1A . . . . 179(2) ?
    C5 C6 C7 N1A . . . . 4(3) ?
    C7 C6 C8 C7 . . . 2_777 2.4(14) ?
    C5 C6 C8 C7 . . . 2_777 177.8(7) ?
    C7 C6 C8 N1 . . . . 164(2) ?
    C5 C6 C8 N1 . . . . -20(3) ?
    O7 C9 C10 C12 2_666 . . . -8.9(10) ?
    O3 C9 C10 C12 . . . . 171.8(6) ?
    Y1 C9 C10 C12 2_666 . . . -16(2) ?
    O7 C9 C10 C11 2_666 . . . 171.4(6) ?
    O3 C9 C10 C11 . . . . -8.0(9) ?
    Y1 C9 C10 C11 2_666 . . . 163.8(15) ?
    C12 C10 C11 C12 . . . 2_766 1.1(12) ?
    C9 C10 C11 C12 . . . 2_766 -179.2(7) ?
    C11 C10 C12 C11 . . . 2_766 -1.1(12) ?
    C9 C10 C12 C11 . . . 2_766 179.2(7) ?
    C11 C10 C12 N2 . . . . 176.7(11) ?
    C9 C10 C12 N2 . . . . -3.1(14) ?
    Y1 O2 C13 N5 . . . . -162.0(14) ?
    Y1 O8 C16 N4 . . . . 168.8(9) ?
    O8 C16 N4 C18 . . . . -172.8(16) ?
    O8 C16 N4 C17 . . . . 2(2) ?
    O2 C13 N5 C15 . . . . -8(3) ?
    O2 C13 N5 C14 . . . . -175.0(19) ?
data_global
_journal_date_recd_electronic     2010-10-25
_journal_date_accepted     2010-12-02
_journal_name_full     'Acta Crystallographica, Section E'
_journal_year     2011
_journal_volume     67
_journal_issue      1
_journal_page_first     m44
_journal_page_last     m45
_journal_paper_category     QM
_journal_coeditor_code     HB5707
_publ_contact_author_name     'David Wragg'
_publ_contact_author_address
;
inGAP Centre for Research Based Innovation
Department of Chemistry
University of Oslo
PO Box 1033 Blindern
0315 Oslo
Norway
;
_publ_contact_author_email     david.wragg@smn.uio.no
_publ_contact_author_fax     '+47 228 55565'
_publ_contact_author_phone     '+47 228 58232'
_publ_section_title
;\
Poly[tris(\m-2-aminobenzene-1,4-dicarboxylato)tetrakis(<i>N</i>,<i>N</i>-\
dimethylformamide)diyttrium(III)]
;
loop_
    _publ_author_name
    _publ_author_address
    'Kandiah, Mathivathani'
;
inGAP Centre for Research Based Innovation
Department of Chemistry
University of Oslo
PO Box 1033 Blindern
0315 Oslo
Norway
;
    'Wragg, David Stephen'
;
inGAP Centre for Research Based Innovation
Department of Chemistry
University of Oslo
PO Box 1033 Blindern
0315 Oslo
Norway
;
    'Tilset, Mats'
;
inGAP Centre for Research Based Innovation
Department of Chemistry
University of Oslo
PO Box 1033 Blindern
0315 Oslo
Norway
;
    'Lillerud, Karl Petter'
;
inGAP Centre for Research Based Innovation
Department of Chemistry
University of Oslo
PO Box 1033 Blindern
0315 Oslo
Norway
;
