# Supplementary material for: Poly[tris­(μ-2-amino­benzene-1,4-dicarboxyl­ato)tetra­kis­(N,N-dimethyl­formamide)­diyttrium(III)]
Source: Acta Crystallogr Sect E Struct Rep Online. 2010 Dec 8;67(Pt 1):m44–5. doi: 10.1107/S1600536810050555 (PMC3050248; doi:10.1107/S1600536810050555)
Supplement: Supplementary file 2 [file e-67-00m44-Isup2.hkl]

#
# h,k,l, Fc-squared, Fo-squared, sigma(Fo-squared) and status flag
#
data_I
_shelx_title ' dsw_mk6 in P1'
_shelx_refln_list_code          4
_shelx_F_calc_maximum      178.48
_exptl_crystal_F_000       505.00
_reflns_d_resolution_high  1.0548
 
loop_
 _symmetry_equiv_pos_as_xyz
 'x, y, z'
 '-x, -y, -z'
 
_cell_length_a    10.5254
_cell_length_b    11.0339
_cell_length_c    12.8550
_cell_angle_alpha  99.359
_cell_angle_beta  111.301
_cell_angle_gamma 101.265
 
_shelx_F_squared_multiplier     1.000
 
loop_
 _refln_index_h
 _refln_index_k
 _refln_index_l
 _refln_F_squared_calc
 _refln_F_squared_meas
 _refln_F_squared_sigma
 _refln_observed_status
   1   0   0    11363.61    11516.20     73.78 o
   2   0   0     5616.71     5625.75    113.27 o
   3   0   0     1024.50     1359.40     26.32 o
   4   0   0     2866.37     2789.84     34.84 o
   5   0   0      532.52      432.95     14.79 o
   6   0   0       10.01        0.96      7.99 o
   7   0   0      164.25      206.55     16.08 o
   8   0   0      252.28      193.48     16.94 o
  -9   1   0      614.35      612.42     24.13 o
  -8   1   0       58.38       66.03     11.78 o
  -7   1   0       88.22      123.57     11.57 o
  -6   1   0      281.98      293.93     14.88 o
  -5   1   0     3978.98     3771.09     50.42 o
  -4   1   0     2240.11     2762.58     29.65 o
  -3   1   0      715.45      790.81     16.67 o
  -2   1   0     1578.77     1519.57     14.78 o
  -1   1   0     9378.07     7089.38    189.49 o
   0   1   0    26956.66    25906.91    139.24 o
   1   1   0      703.88      597.52     13.08 o
   2   1   0     3666.90     4809.51     41.66 o
   3   1   0     3786.63     4602.12     55.07 o
   4   1   0     7194.29     7540.86     65.49 o
   5   1   0     3095.75     3034.13     32.71 o
   6   1   0      512.92      606.72     21.33 o
   7   1   0       12.69       15.86      8.48 o
   8   1   0      221.79      202.34     14.65 o
  -9   2   0      668.77      636.44     27.53 o
  -8   2   0       33.67       27.65     17.32 o
  -7   2   0       33.94       23.78      8.26 o
  -6   2   0     1258.80     1330.75     26.49 o
  -5   2   0     1385.85     1228.97     24.20 o
  -4   2   0     2824.60     3294.55     31.26 o
  -3   2   0      139.14      168.09      3.87 o
  -2   2   0     1745.33     2014.14     29.80 o
  -1   2   0      273.74      378.90     24.05 o
   0   2   0     6066.53     6517.35     56.94 o
   1   2   0     1181.48     1577.91     28.83 o
   2   2   0      315.22      387.92     11.20 o
   3   2   0     3535.64     3864.84     40.79 o
   4   2   0     1557.84     1481.09     21.89 o
   5   2   0      804.17      730.12     17.31 o
   6   2   0        6.23        0.52      7.28 o
   7   2   0      191.10      174.25     14.21 o
   8   2   0     1418.33     1341.11     34.63 o
  -9   3   0      340.57      307.08     18.29 o
  -8   3   0        0.10        1.80     10.50 o
  -7   3   0      715.00      747.07     23.69 o
  -6   3   0     1180.74     1197.24     25.94 o
  -5   3   0     1118.28      970.03     15.95 o
  -4   3   0     3831.53     3601.35     39.89 o
  -3   3   0      299.75      286.15     13.61 o
  -2   3   0       39.36      347.36     10.16 o
  -1   3   0      445.32      442.01     25.26 o
   0   3   0     1389.93     1532.27     38.32 o
   1   3   0      788.29      794.30     10.09 o
   2   3   0     1179.38     1138.79     15.96 o
   3   3   0     5259.03     5732.10     51.73 o
   4   3   0     1436.28     1433.94     22.05 o
   5   3   0      441.59      462.39     14.24 o
   6   3   0       33.03       37.55      9.08 o
   7   3   0      910.43      803.46     24.02 o
  -9   4   0       44.94       41.79     13.77 o
  -8   4   0      312.26      339.29     18.69 o
  -7   4   0     1182.58     1198.32     28.29 o
  -6   4   0     1731.12     1595.55     33.32 o
  -5   4   0      645.03      703.33     15.37 o
  -4   4   0     2340.98     2632.02     31.38 o
  -3   4   0       62.87      130.92     18.67 o
  -2   4   0       63.15       69.24      6.84 o
  -1   4   0      381.10      406.98     13.80 o
   0   4   0     2894.67     3289.20     26.62 o
   1   4   0      918.70     1147.51     22.76 o
   2   4   0     3375.87     3428.37     37.74 o
   3   4   0     2011.87     2059.84     28.13 o
   4   4   0      579.78      592.00     15.97 o
   5   4   0      200.27      174.58      9.45 o
   6   4   0     1085.34     1208.40     26.78 o
   7   4   0      166.28      166.53     21.32 o
  -9   5   0       14.10       11.03     12.29 o
  -8   5   0      250.77      281.93     23.98 o
  -7   5   0      388.83      456.01     18.20 o
  -6   5   0      215.20      249.15     16.38 o
  -5   5   0        6.38       10.91      6.19 o
  -4   5   0       30.37       48.59      6.33 o
  -3   5   0     1707.70     1928.51     26.74 o
  -2   5   0     2767.55     3131.35     30.32 o
  -1   5   0     3764.12     4240.77     50.39 o
   0   5   0     3850.29     4320.34     42.69 o
   1   5   0      219.10      208.68     10.44 o
   2   5   0      721.36      754.26     24.77 o
   3   5   0      784.01      763.06     17.27 o
   4   5   0      336.31      293.12     11.80 o
   5   5   0      335.13      302.56     16.26 o
   6   5   0      594.45      609.92     30.18 o
  -8   6   0      439.32      431.82     20.13 o
  -7   6   0      459.72      468.60     20.96 o
  -6   6   0      290.79      335.27     13.72 o
  -5   6   0       10.50        3.21      6.46 o
  -4   6   0       60.82       67.33      7.99 o
  -3   6   0     1519.95     1433.80     22.14 o
  -2   6   0     1044.19     1088.90     23.31 o
  -1   6   0      225.77      212.96     15.01 o
   0   6   0       93.65      131.70     10.59 o
   1   6   0      742.76      691.75     15.79 o
   2   6   0     1837.68     1870.83     55.50 o
   3   6   0      822.15      821.60     32.52 o
   4   6   0       49.54       42.60     10.67 o
   5   6   0      207.44      225.71     23.22 o
  -8   7   0      708.77      758.67     36.59 o
  -7   7   0      313.58      324.98     17.26 o
  -6   7   0       62.48       53.91      9.49 o
  -5   7   0       54.47       56.63     18.82 o
  -4   7   0     1007.55     1125.10     20.69 o
  -3   7   0      744.96      734.43     17.46 o
  -2   7   0      656.68      691.22     23.19 o
  -1   7   0       40.93       26.86      8.05 o
   0   7   0      237.68      258.64     11.96 o
   1   7   0      301.64      270.48     17.02 o
   2   7   0      701.80      680.66     21.93 o
   3   7   0      121.24      125.16     16.63 o
   4   7   0      177.13      168.18     14.89 o
  -7   8   0      681.82      714.46     30.50 o
  -6   8   0       20.58       14.71      9.15 o
  -5   8   0      266.00      267.03     16.12 o
  -4   8   0      309.66      276.92     14.34 o
  -3   8   0      356.56      368.75     16.16 o
  -2   8   0       19.60       15.32      7.21 o
  -1   8   0      222.96      200.99     14.47 o
   0   8   0      508.26      465.24     18.27 o
   1   8   0      271.36      317.69     17.53 o
   2   8   0      693.06      673.60     23.14 o
   3   8   0       36.44       28.95     11.75 o
  -6   9   0       40.63       36.79     11.99 o
  -5   9   0      538.94      558.85     23.01 o
  -4   9   0      299.33      335.62     21.68 o
  -3   9   0      417.32      339.26     24.81 o
  -2   9   0       18.54       17.16     14.71 o
  -1   9   0       87.22      117.63     28.92 o
   0   9   0      516.97      491.61     26.29 o
   1   9   0      458.58      491.14     29.48 o
   2   9   0      474.58      433.36     27.46 o
  -4  10   0      319.65      332.61     25.71 o
  -3  10   0      237.52      183.44     21.96 o
  -2  10   0        9.98        5.08     14.14 o
  -1  10   0      439.64      372.42     27.58 o
   0 -10   1        9.81        0.17     14.10 o
   1 -10   1      245.65      257.65     24.16 o
   2 -10   1      282.52      230.20     22.23 o
   3 -10   1      367.73      441.45     28.26 o
   4 -10   1      264.16      229.60     20.79 o
  -2  -9   1      664.49      644.05     39.29 o
  -1  -9   1       97.81       97.61     18.79 o
   0  -9   1       31.35       32.77     15.55 o
   1  -9   1      317.17      366.47     23.88 o
   2  -9   1      549.51      528.35     43.73 o
   3  -9   1      301.03      354.44     22.09 o
   4  -9   1       94.99      137.42     14.54 o
   5  -9   1        9.16       16.06     11.36 o
   6  -9   1      717.68      711.24     25.84 o
  -4  -8   1      267.14      246.03     27.09 o
  -3  -8   1      997.13     1065.00     37.60 o
  -2  -8   1      686.63      638.33     28.99 o
  -1  -8   1      278.29      333.84     23.20 o
   0  -8   1       10.86        7.44      8.50 o
   1  -8   1      368.16      324.75     16.92 o
   2  -8   1      474.24      491.54     18.36 o
   3  -8   1       93.79       90.54     12.13 o
   4  -8   1       22.74       15.30      9.87 o
   5  -8   1      132.52      138.33     19.17 o
   6  -8   1      733.95      768.93     32.76 o
   7  -8   1      348.47      377.02     26.09 o
  -5  -7   1        7.12        9.98     12.03 o
  -4  -7   1      526.20      538.39     28.41 o
  -3  -7   1     1438.87     1578.43     47.02 o
  -2  -7   1      845.47      870.70     23.69 o
  -1  -7   1       42.72       47.05      7.22 o
   0  -7   1      219.57      235.46     10.86 o
   1  -7   1     1953.50     2021.94     35.62 o
   2  -7   1      625.00      558.95     14.00 o
   3  -7   1       70.52       82.59     10.76 o
   4  -7   1      286.62      299.35     15.99 o
   5  -7   1      166.52      226.93     13.51 o
   6  -7   1      330.06      312.17     20.14 o
   7  -7   1      309.87      279.66     17.04 o
   8  -7   1        5.45       11.62     14.29 o
  -6  -6   1       48.41       48.29     12.79 o
  -5  -6   1      205.43      229.95     23.28 o
  -4  -6   1     2708.76     2795.84     53.25 o
  -3  -6   1     2310.85     2245.48     37.47 o
  -2  -6   1     1134.21     1176.44     20.62 o
  -1  -6   1        8.50        7.85      6.20 o
   0  -6   1     3156.09     3125.80     44.84 o
   1  -6   1     1280.77     1180.10     22.08 o
   2  -6   1      778.32      644.41     17.94 o
   3  -6   1      314.91      384.54     13.32 o
   4  -6   1      456.30      481.20     21.30 o
   5  -6   1      312.08      361.32     13.09 o
   6  -6   1      283.04      270.98     14.55 o
   7  -6   1       96.48       97.88     13.46 o
   8  -6   1        9.89        0.35     10.90 o
  -6  -5   1      163.58      149.65     12.18 o
  -5  -5   1     1009.97      966.71     21.65 o
  -4  -5   1     1087.74     1070.67     20.20 o
  -3  -5   1      486.07      502.96     15.95 o
  -2  -5   1        2.10        1.27      5.24 o
  -1  -5   1     6126.38     6665.24     68.99 o
   0  -5   1    11268.01    12332.23     92.03 o
   1  -5   1     1976.77     2216.90     33.06 o
   2  -5   1     2016.59     2248.62     23.30 o
   3  -5   1       27.46       14.12      5.87 o
   4  -5   1      755.48      738.37     14.81 o
   5  -5   1       65.85       66.17      7.84 o
   6  -5   1      243.83      216.74     15.15 o
   7  -5   1        1.26        3.20      9.58 o
   8  -5   1      198.58      195.96     15.42 o
  -7  -4   1      205.66      253.03     18.42 o
  -6  -4   1      487.08      546.01     18.91 o
  -5  -4   1      327.13      379.13     12.48 o
  -4  -4   1     1062.30     1144.78     19.82 o
  -3  -4   1      705.16      747.11     16.28 o
  -2  -4   1     1034.41      847.92     16.87 o
  -1  -4   1     3030.85     2728.66     38.73 o
   0  -4   1     5353.38     5480.54     42.46 o
   1  -4   1      277.68      190.20     10.05 o
   2  -4   1      190.37      134.18     10.24 o
   3  -4   1     2910.57     2667.10     30.27 o
   4  -4   1     4354.43     4368.76     73.49 o
   5  -4   1     1224.85     1200.72     19.23 o
   6  -4   1      607.83      649.34     19.85 o
   7  -4   1        1.22        5.78      9.53 o
   8  -4   1      396.92      450.17     22.37 o
  -8  -3   1      536.70      567.31     24.18 o
  -7  -3   1      161.79      153.02     15.69 o
  -6  -3   1      301.92      295.98     11.90 o
  -5  -3   1      268.23      283.53     11.85 o
  -4  -3   1     1779.66     1946.46     29.60 o
  -3  -3   1     1149.74     1047.60     18.49 o
  -2  -3   1      234.98      264.57     11.71 o
  -1  -3   1      451.40      362.12     31.75 o
   0  -3   1     6446.67     7532.84    126.84 o
   1  -3   1      245.63      100.44      6.16 o
   2  -3   1       70.17       87.02     10.19 o
   3  -3   1     6921.36     6937.75     60.15 o
   4  -3   1     6475.99     6831.53     65.66 o
   5  -3   1      628.57      529.87     10.73 o
   6  -3   1      295.09      273.56     13.65 o
   7  -3   1      375.09      384.75     26.53 o
   8  -3   1      718.31      792.02     27.86 o
  -8  -2   1       88.89       84.46     13.07 o
  -7  -2   1       79.40      105.46     12.74 o
  -6  -2   1      433.97      405.91     12.14 o
  -5  -2   1      368.99      410.13     12.68 o
  -4  -2   1     2811.86     3094.20     34.51 o
  -3  -2   1     2096.02     2054.76     20.29 o
  -2  -2   1      107.31      334.51     23.94 o
  -1  -2   1      268.67      241.21     12.68 o
   0  -2   1     6036.81     6097.56     29.35 o
   1  -2   1     2045.39     1825.99     24.91 o
   2  -2   1     5602.53     6108.67     70.09 o
   3  -2   1     5776.60     5387.69     57.37 o
   4  -2   1     6645.65     6652.62     78.84 o
   5  -2   1     1311.94     1327.46     27.18 o
   6  -2   1      167.74      177.05     13.56 o
   7  -2   1      267.47      233.02     17.22 o
   8  -2   1      493.50      510.31     21.86 o
  -8  -1   1      132.21       93.67     13.97 o
  -7  -1   1      748.31      756.53     20.47 o
  -6  -1   1     1830.65     1740.62     28.69 o
  -5  -1   1     2555.55     2630.01     30.49 o
  -4  -1   1     3942.88     4331.05     43.16 o
  -3  -1   1     2257.79     2273.58     38.24 o
  -2  -1   1      334.08      216.61      7.51 o
  -1  -1   1      445.24      450.36     37.71 o
   0  -1   1     6784.00     8264.87     56.58 o
   1  -1   1     5163.43     3758.50     46.80 o
   2  -1   1     6057.18     6741.54     63.96 o
   3  -1   1     2798.79     2769.80     36.85 o
   4  -1   1     6042.96     6076.53     66.65 o
   5  -1   1      122.99      161.54     10.09 o
   6  -1   1      654.43      618.05     19.83 o
   7  -1   1      172.70      143.26     12.84 o
   8  -1   1      492.12      524.83     22.19 o
  -9   0   1       66.03       20.29     11.72 o
  -8   0   1       12.55       17.71      6.66 o
  -7   0   1      100.71      155.16     17.86 o
  -6   0   1      517.92      498.35     13.13 o
  -5   0   1      161.61      204.56     19.44 o
  -4   0   1     1680.21     1717.18     20.54 o
  -3   0   1     2813.95     3375.87     36.30 o
  -2   0   1     2853.41     4536.48     52.83 o
  -1   0   1    31854.39    29344.28    201.34 o
   0   0   1     1066.65     1194.43     83.81 o
   1   0   1        9.59        2.15     12.95 o
   2   0   1       51.96        2.65      5.31 o
   3   0   1     1196.23     1290.80     14.23 o
   4   0   1     1317.27     1407.37     19.85 o
   5   0   1       54.27       44.56      4.47 o
   6   0   1      913.13     1017.11     27.20 o
   7   0   1      550.54      529.96     18.19 o
   8   0   1      760.99      776.29     27.37 o
  -9   1   1        7.71        9.70      8.97 o
  -8   1   1      157.59      172.04     32.43 o
  -7   1   1      394.32      432.48     28.50 o
  -6   1   1     2082.89     1981.43     27.97 o
  -5   1   1      516.63      671.16     13.88 o
  -4   1   1      257.81      213.31      8.75 o
  -3   1   1     1161.21     1061.81     17.08 o
  -2   1   1     3229.83     2824.28     27.22 o
  -1   1   1      183.70        4.22     15.26 o
   0   1   1     2700.42     1764.98     11.36 o
   1   1   1     4854.24     5393.37     38.41 o
   2   1   1     3976.67     4039.28     35.38 o
   3   1   1     5503.92     5897.73     61.89 o
   4   1   1     2878.52     3010.63     34.86 o
   5   1   1        0.86       21.76      8.65 o
   6   1   1      640.44      665.17     17.81 o
   7   1   1      454.67      544.18     23.35 o
   8   1   1      753.93      673.54     37.80 o
  -9   2   1       52.82       41.91     11.87 o
  -8   2   1      522.45      490.18     20.76 o
  -7   2   1      641.92      735.79     21.06 o
  -6   2   1      558.34      563.70     12.29 o
  -5   2   1      444.71      597.46     12.16 o
  -4   2   1     1659.81     1498.14     18.22 o
  -3   2   1     1586.21     1590.85     20.98 o
  -2   2   1     5373.11     4190.19     26.82 o
  -1   2   1      172.78      164.99      4.49 o
   0   2   1     3336.91     3853.72     65.92 o
   1   2   1      283.31      389.97     13.25 o
   2   2   1     5256.07     5287.02     47.09 o
   3   2   1     1632.23     1766.07     23.60 o
   4   2   1      132.67      128.27     13.71 o
   5   2   1      418.61      470.23     13.18 o
   6   2   1     1671.99     1535.31     32.67 o
   7   2   1     1754.92     1971.12     38.66 o
  -9   3   1      208.06      231.62     21.67 o
  -8   3   1     1246.74     1270.38     28.57 o
  -7   3   1      746.13      727.86     24.04 o
  -6   3   1      420.95      384.39     12.25 o
  -5   3   1      159.34      195.24      7.74 o
  -4   3   1      822.33      519.13     51.69 o
  -3   3   1     1308.16      745.54     19.96 o
  -2   3   1      853.34      672.18     20.59 o
  -1   3   1       35.71        6.82      4.87 o
   0   3   1      901.00      859.62     20.57 o
   1   3   1     1276.53     1292.19     17.04 o
   2   3   1     7671.11     7872.76     76.45 o
   3   3   1      357.42      392.61     10.40 o
   4   3   1        0.52        2.63      5.72 o
   5   3   1      179.14      200.90      9.39 o
   6   3   1     3192.39     2856.73     62.99 o
   7   3   1       79.74      101.86     13.39 o
  -9   4   1      626.12      600.10     23.15 o
  -8   4   1     1601.06     1650.73     35.47 o
  -7   4   1      739.79      691.32     26.59 o
  -6   4   1      134.18      148.11     10.06 o
  -5   4   1       87.63      102.16     16.99 o
  -4   4   1     1521.80     1560.07     20.43 o
  -3   4   1     1609.37     1840.01     22.73 o
  -2   4   1     1178.22      992.64     21.95 o
  -1   4   1      154.28      153.96      8.73 o
   0   4   1       67.96      104.12      6.89 o
   1   4   1     4203.23     4691.61     49.86 o
   2   4   1     1578.23     1659.86     24.34 o
   3   4   1      164.17      166.79     14.59 o
   4   4   1        6.37       20.25      7.70 o
   5   4   1      942.86      929.36     28.29 o
   6   4   1      773.76      655.25     28.64 o
  -9   5   1      509.27      518.55     37.78 o
  -8   5   1      727.09      797.69     36.07 o
  -7   5   1      166.82      159.10     16.46 o
  -6   5   1       64.14       57.93     18.30 o
  -5   5   1     1294.45     1363.40     22.68 o
  -4   5   1     3799.24     3683.99     42.93 o
  -3   5   1     4804.47     4532.09     62.54 o
  -2   5   1      432.28      405.56     12.50 o
  -1   5   1       53.07       65.22      7.33 o
   0   5   1     1483.08     1515.50     21.75 o
   1   5   1     1108.11     1085.34     18.23 o
   2   5   1     1339.51     1405.16     19.76 o
   3   5   1       98.41       91.67     11.42 o
   4   5   1      225.63      249.55     24.92 o
   5   5   1      496.15      509.63     22.92 o
   6   5   1      697.07      660.34     31.66 o
  -8   6   1      701.36      723.03     30.31 o
  -7   6   1       28.02       35.68     10.43 o
  -6   6   1      164.28      200.02     11.02 o
  -5   6   1     1427.52     1310.73     27.58 o
  -4   6   1     3131.68     2876.87     51.85 o
  -3   6   1     1387.35     1289.84     24.34 o
  -2   6   1      146.54      159.21     10.11 o
  -1   6   1      954.75      941.63     22.97 o
   0   6   1     1732.24     1663.78     26.86 o
   1   6   1     1470.71     1423.59     28.18 o
   2   6   1      806.86      776.38     21.77 o
   3   6   1       21.73       17.16     13.29 o
   4   6   1      476.19      495.76     20.42 o
   5   6   1      479.73      488.22     21.19 o
  -8   7   1      215.29      258.45     34.12 o
  -7   7   1        9.52        8.57     10.92 o
  -6   7   1      272.13      184.23     12.07 o
  -5   7   1     1829.95     1694.32     33.42 o
  -4   7   1      718.44      635.29     16.51 o
  -3   7   1      492.44      379.28     13.43 o
  -2   7   1      384.04      424.58     13.98 o
  -1   7   1     1034.62     1168.17     24.51 o
   0   7   1      701.62      724.77     23.10 o
   1   7   1      319.82      369.14     36.68 o
   2   7   1      240.84      297.35     17.33 o
   3   7   1      274.41      325.34     18.16 o
   4   7   1      838.83      793.97     25.84 o
  -7   8   1        1.88        2.87      9.72 o
  -6   8   1      464.89      501.72     18.38 o
  -5   8   1      523.79      584.07     18.43 o
  -4   8   1      209.05      265.09     14.99 o
  -3   8   1      124.42      126.56     10.06 o
  -2   8   1      248.79      231.80     13.55 o
  -1   8   1      462.63      437.98     22.90 o
   0   8   1      328.14      355.52     17.03 o
   1   8   1       61.27       62.48     12.08 o
   2   8   1        1.89        3.97      7.43 o
   3   8   1      535.19      556.54     25.14 o
  -6   9   1      523.35      581.03     22.82 o
  -5   9   1      283.08      270.40     23.70 o
  -4   9   1      132.31       96.66     17.92 o
  -3   9   1       71.73       55.27     16.09 o
  -2   9   1      187.72      186.70     21.23 o
  -1   9   1      810.71      747.91     32.70 o
   0   9   1      374.21      337.99     26.92 o
   1   9   1       44.81       56.02     17.65 o
  -4  10   1       19.22       35.50     17.86 o
  -3  10   1        2.98        9.12     14.49 o
  -2  10   1      890.77      783.35     34.93 o
   0 -10   2      848.26      883.68     52.01 o
   1 -10   2      583.42      516.43     32.58 o
   2 -10   2      133.47      179.09     22.39 o
   3 -10   2        7.93        1.18     13.59 o
   4 -10   2      213.31      204.48     17.93 o
  -2  -9   2       14.75       18.13     18.91 o
  -1  -9   2      308.68      249.97     22.26 o
   0  -9   2     1475.27     1569.85     47.77 o
   1  -9   2     1066.37      943.26     24.88 o
   2  -9   2      141.63      114.94     14.42 o
   3  -9   2      115.68      130.47     15.38 o
   4  -9   2      322.20      353.49     19.84 o
   5  -9   2      998.68     1111.74     90.87 o
   6  -9   2      253.35      276.92     24.67 o
  -4  -8   2     1145.51     1242.99     50.44 o
  -3  -8   2      528.66      500.50     26.50 o
  -2  -8   2       33.23       19.52     14.04 o
  -1  -8   2      312.15      388.63     25.27 o
   0  -8   2     2010.33     1993.21     41.02 o
   1  -8   2      968.14     1017.49     29.58 o
   2  -8   2        7.24       15.53      9.80 o
   3  -8   2      833.80      777.45     22.67 o
   4  -8   2     1292.36     1262.62     29.09 o
   5  -8   2      645.53      684.90     23.48 o
   6  -8   2      382.82      472.96     40.34 o
   7  -8   2       36.58       51.68     17.71 o
  -5  -7   2      648.22      699.12     23.58 o
  -4  -7   2     1931.90     1954.69     38.48 o
  -3  -7   2      341.04      350.41     13.83 o
  -2  -7   2       45.14       41.58      7.67 o
  -1  -7   2      501.52      501.24     14.10 o
   0  -7   2     5387.24     5091.36     52.84 o
   1  -7   2      629.45      612.90     40.60 o
   2  -7   2       97.57       97.83     14.89 o
   3  -7   2     1043.44     1073.20     20.16 o
   4  -7   2     1582.47     1625.81     36.05 o
   5  -7   2      351.80      345.97     14.23 o
   6  -7   2      260.26      291.98     21.49 o
   7  -7   2       47.41       58.16     14.85 o
  -6  -6   2      404.40      403.56     18.77 o
  -5  -6   2     2703.26     2750.88     60.37 o
  -4  -6   2     1290.11     1239.81     23.77 o
  -3  -6   2      437.20      437.96     19.42 o
  -2  -6   2       58.60       45.62      7.46 o
  -1  -6   2     2816.49     2892.25     33.53 o
   0  -6   2     3697.09     3603.35     52.64 o
   1  -6   2      651.41      688.44      9.07 o
   2  -6   2      158.00      154.75     14.04 o
   3  -6   2      757.79      655.74     19.97 o
   4  -6   2     1828.84     1925.59     27.66 o
   5  -6   2      255.74      280.39     11.77 o
   6  -6   2       68.35      103.24     11.60 o
   7  -6   2       83.25       90.03     23.40 o
   8  -6   2      514.91      578.71     24.24 o
  -7  -5   2       67.95       97.68     19.98 o
  -6  -5   2     1345.79     1334.92     25.87 o
  -5  -5   2      356.23      387.46     21.06 o
  -4  -5   2      325.91      321.28     14.68 o
  -3  -5   2       19.93       24.38      6.74 o
  -2  -5   2     2609.44     2780.24     29.51 o
  -1  -5   2     3831.27     3847.61     53.22 o
   0  -5   2     6012.95     6433.67     56.11 o
   1  -5   2     1872.24     1896.01     41.97 o
   2  -5   2       80.90       78.20      4.83 o
   3  -5   2     1027.70     1060.36     19.14 o
   4  -5   2     1265.64     1386.47     23.74 o
   5  -5   2      107.70      120.80      8.43 o
   6  -5   2       48.78       27.90      9.41 o
   7  -5   2      435.53      455.17     21.42 o
   8  -5   2      874.97      822.39     26.50 o
  -7  -4   2      807.77      826.39     27.10 o
  -6  -4   2      276.16      300.77     17.25 o
  -5  -4   2      128.55      128.41      9.64 o
  -4  -4   2      323.31      350.87     10.46 o
  -3  -4   2      170.25      166.17      8.40 o
  -2  -4   2     1793.07     2043.22     23.26 o
  -1  -4   2      469.24      322.49     13.77 o
   0  -4   2     5419.85     5741.17     41.52 o
   1  -4   2      216.35      232.70     14.94 o
   2  -4   2     1007.53      947.57     19.24 o
   3  -4   2     3613.97     3661.56     37.49 o
   4  -4   2     1289.42     1331.84     19.49 o
   5  -4   2        5.25        1.80      7.10 o
   6  -4   2      185.58      203.31     17.16 o
   7  -4   2     1073.60     1167.86     43.96 o
   8  -4   2      533.18      546.89     23.75 o
  -8  -3   2      272.39      268.21     16.91 o
  -7  -3   2      534.00      528.67     22.92 o
  -6  -3   2      208.34      243.85     16.62 o
  -5  -3   2       76.36       57.04      6.73 o
  -4  -3   2      633.50      625.72     15.79 o
  -3  -3   2      360.28      281.45     10.89 o
  -2  -3   2      888.43      985.50     26.08 o
  -1  -3   2       86.61      128.01     19.80 o
   0  -3   2     2086.64     2443.66     66.22 o
   1  -3   2       61.66       46.56      5.53 o
   2  -3   2     6272.05     6086.29     52.90 o
   3  -3   2     2636.00     2496.15     28.11 o
   4  -3   2       51.68       50.15      6.45 o
   5  -3   2       26.70       17.89      8.78 o
   6  -3   2     1306.67     1284.79     29.50 o
   7  -3   2      952.57      936.12     38.13 o
   8  -3   2      219.61      236.77     20.90 o
  -8  -2   2      401.30      465.63     25.57 o
  -7  -2   2      639.66      589.97     36.77 o
  -6  -2   2      310.59      466.48     16.13 o
  -5  -2   2        9.50       11.08      5.33 o
  -4  -2   2      824.98     1014.38     18.10 o
  -3  -2   2      712.15      727.25     16.74 o
  -2  -2   2      439.10      411.86     21.26 o
  -1  -2   2     1507.37     1428.31     17.91 o
   0  -2   2     7519.92     8266.93     69.53 o
   1  -2   2     8723.00     8184.08     56.81 o
   2  -2   2     1299.08     1524.98     19.95 o
   3  -2   2     1926.61     2074.38     31.46 o
   4  -2   2      242.13      290.88     11.81 o
   5  -2   2     1127.85     1045.29     31.83 o
   6  -2   2      647.65      701.58     23.88 o
   7  -2   2      251.13      260.63     23.87 o
   8  -2   2       79.34       58.72     12.79 o
  -9  -1   2      211.81      151.06     23.29 o
  -8  -1   2     1038.84      981.16     26.97 o
  -7  -1   2     1127.40     1014.84     23.28 o
  -6  -1   2     1308.41     1322.36     24.97 o
  -5  -1   2        0.54       16.58      5.10 o
  -4  -1   2       44.34       14.97      5.89 o
  -3  -1   2      113.70      121.94      7.49 o
  -2  -1   2     4637.23     5580.94     53.54 o
  -1  -1   2       41.33       68.07      6.77 o
   0  -1   2      419.18      536.04     15.59 o
   1  -1   2      310.84      279.57      6.30 o
   2  -1   2      799.45      654.20     20.19 o
   3  -1   2     1795.69     1800.13     31.04 o
   4  -1   2        6.60        6.16      6.07 o
   5  -1   2     1493.92     1386.64     31.92 o
   6  -1   2      700.81      729.62     22.28 o
   7  -1   2      131.74      148.19     14.19 o
   8  -1   2      156.26      140.69     15.89 o
  -9   0   2      117.36       72.57     16.75 o
  -8   0   2      548.91      492.80     19.00 o
  -7   0   2      433.95      479.18     20.08 o
  -6   0   2       95.15      164.00     15.64 o
  -5   0   2     5744.50     6859.15     68.18 o
  -4   0   2     3510.37     3421.88     34.15 o
  -3   0   2     1645.46     1501.75     17.92 o
  -2   0   2    13820.50    12179.26    165.38 o
  -1   0   2       15.87        0.52      9.69 o
   0   0   2      240.06      184.04     12.10 o
   1   0   2       70.10       55.78      4.05 o
   2   0   2      720.07      741.35     14.98 o
   3   0   2     1615.69     1650.19     26.36 o
   4   0   2      273.16      278.43     12.57 o
   5   0   2     1726.46     1666.49     29.05 o
   6   0   2     1465.02     1501.87     37.52 o
   7   0   2       90.36      118.92     15.83 o
   8   0   2      132.89      130.93     18.75 o
  -9   1   2      470.03      464.20     26.67 o
  -8   1   2      450.99      353.38     17.28 o
  -7   1   2      312.89      314.40     10.74 o
  -6   1   2      493.93      393.34     10.10 o
  -5   1   2     5322.63     5470.71     57.61 o
  -4   1   2     3328.18     3531.06     40.75 o
  -3   1   2      612.29      785.99     10.31 o
  -2   1   2      365.98      251.29     11.70 o
  -1   1   2     1028.80      800.37     13.66 o
   0   1   2     8538.81     7452.16    102.59 o
   1   1   2     2762.12     2293.12     22.38 o
   2   1   2     2096.18     1923.45     21.54 o
   3   1   2      937.61      881.97     13.65 o
   4   1   2      818.79      787.43     13.91 o
   5   1   2     1850.01     1767.18     34.78 o
   6   1   2     1734.50     1627.28     31.70 o
   7   1   2      177.87      142.61     15.36 o
  -9   2   2      583.43      647.06     28.92 o
  -8   2   2      504.42      573.20     20.82 o
  -7   2   2       19.97       17.68      6.82 o
  -6   2   2      324.39      341.28     12.92 o
  -5   2   2     4235.44     3897.08     39.71 o
  -4   2   2      804.98      899.32     12.03 o
  -3   2   2       24.27        6.07      5.27 o
  -2   2   2     5640.02     5522.68     51.96 o
  -1   2   2     3824.53     3648.73     33.41 o
   0   2   2     5537.77     6440.30     64.30 o
   1   2   2     5034.98     5268.43     56.47 o
   2   2   2     1788.20     1987.18     21.25 o
   3   2   2      597.43      526.58     11.38 o
   4   2   2     1383.50     1328.64     21.11 o
   5   2   2     2205.35     2032.28     36.27 o
   6   2   2     3615.54     3669.17     56.14 o
   7   2   2      148.08      191.52     27.20 o
  -9   3   2      839.25      911.76     35.46 o
  -8   3   2      635.26      661.64     20.47 o
  -7   3   2       13.15       26.48      7.13 o
  -6   3   2      130.62      178.85     11.90 o
  -5   3   2     1090.57     1064.70     21.65 o
  -4   3   2      818.99      858.30     16.95 o
  -3   3   2       75.21       41.39      7.46 o
  -2   3   2     2778.85     2742.10     30.34 o
  -1   3   2     2172.13     1904.94     24.03 o
   0   3   2     4780.97     4833.21     58.91 o
   1   3   2     5524.77     5743.59     52.51 o
   2   3   2       13.33       25.01      3.86 o
   3   3   2     1246.88     1286.52     19.21 o
   4   3   2     1309.76     1437.04     24.28 o
   5   3   2     2843.37     2628.66     40.82 o
   6   3   2      793.04      900.06     35.68 o
  -9   4   2      923.88      979.25     47.05 o
  -8   4   2      465.95      404.41     30.92 o
  -7   4   2        8.20        7.57      6.62 o
  -6   4   2      197.52      269.70     10.96 o
  -5   4   2     1828.03     1889.89     46.55 o
  -4   4   2     1776.22     1603.35     25.70 o
  -3   4   2      574.31      582.64     16.13 o
  -2   4   2     1501.09     1514.91     19.04 o
  -1   4   2     1960.59     1929.38     20.40 o
   0   4   2     5119.48     5443.81     72.21 o
   1   4   2      542.64      532.03     13.50 o
   2   4   2       83.57       97.27      6.78 o
   3   4   2      658.59      569.38     14.93 o
   4   4   2     1038.46     1062.00     24.46 o
   5   4   2      555.89      582.59     28.24 o
   6   4   2      294.22      275.05     24.05 o
  -9   5   2      478.38      430.89     27.97 o
  -8   5   2      130.36      132.31     13.98 o
  -7   5   2      243.04      243.15     11.84 o
  -6   5   2     1039.58     1052.21     25.88 o
  -5   5   2     3041.29     3163.84     37.59 o
  -4   5   2     3104.85     3128.32    112.37 o
  -3   5   2        0.05        1.61      5.56 o
  -2   5   2      707.83      739.58     14.49 o
  -1   5   2     2267.19     2307.87     46.43 o
   0   5   2     1755.59     1802.31     29.93 o
   1   5   2      257.86      227.67     14.38 o
   2   5   2       44.45       57.99     19.09 o
   3   5   2      369.51      391.11     16.72 o
   4   5   2      907.55      878.79     24.99 o
   5   5   2      268.99      267.11     22.22 o
  -9   6   2      315.69      336.96     24.56 o
  -8   6   2      187.02      239.68     16.65 o
  -7   6   2      357.11      388.79     16.85 o
  -6   6   2     1761.20     1281.38     44.78 o
  -5   6   2     2638.70     2573.08     35.70 o
  -4   6   2      407.36      479.81     17.70 o
  -3   6   2       39.70       30.03     10.09 o
  -2   6   2     1124.51     1228.57     20.14 o
  -1   6   2     1203.96     1159.41     30.51 o
   0   6   2      875.24      863.83     21.52 o
   1   6   2       16.35        7.19      8.32 o
   2   6   2       17.04       12.54      8.89 o
   3   6   2      628.22      621.39     21.16 o
   4   6   2      695.27      640.05     22.44 o
  -8   7   2      172.03      172.68     17.04 o
  -7   7   2      343.43      342.04     33.28 o
  -6   7   2     1085.47     1037.26     22.81 o
  -5   7   2      321.03      390.28     18.11 o
  -4   7   2       15.30       15.49      9.05 o
  -3   7   2      246.31      240.37     14.72 o
  -2   7   2     1433.16     1465.31     41.17 o
  -1   7   2      630.92      645.07     40.94 o
   0   7   2      359.41      351.51     17.92 o
   1   7   2        1.94        1.06      9.06 o
   2   7   2      232.70      281.38     16.97 o
   3   7   2      821.32      741.60     25.43 o
  -7   8   2      509.50      708.77     41.76 o
  -6   8   2      456.23      468.93     20.84 o
  -5   8   2      117.70       81.54     15.81 o
  -4   8   2        1.37        0.35      7.85 o
  -3   8   2       50.46       69.29     12.02 o
  -2   8   2      394.92      360.67     20.09 o
  -1   8   2      156.98      170.33     19.33 o
   0   8   2       54.67       67.54     13.13 o
   1   8   2      471.62      406.39     20.22 o
   2   8   2      859.46      816.22     26.72 o
  -6   9   2      190.89      182.57     30.32 o
  -5   9   2        7.95        3.51     11.42 o
  -4   9   2       58.78       45.79     13.34 o
  -3   9   2      253.29      276.89     16.78 o
  -2   9   2     1243.76     1293.78     33.24 o
  -1   9   2       82.12       98.13     13.59 o
   0   9   2        0.47        4.44      8.20 o
   0 -10   3     1019.43      990.98     37.95 o
   1 -10   3       80.31       78.95     14.92 o
   2 -10   3       39.28       15.56     14.23 o
   3 -10   3      596.88      552.64     23.80 o
  -3  -9   3       32.90       28.85     16.62 o
  -2  -9   3      488.24      520.09     30.01 o
  -1  -9   3     1111.40     1145.84     34.70 o
   0  -9   3     1439.72     1336.95     35.06 o
   1  -9   3       76.85       53.14     17.74 o
   2  -9   3      477.77      410.26     21.21 o
   3  -9   3      579.81      500.88     21.79 o
   4  -9   3     1136.97     1126.65     30.77 o
   5  -9   3       38.84       56.10     14.07 o
  -4  -8   3      114.75      103.54     18.37 o
  -3  -8   3      152.46      159.01     14.80 o
  -2  -8   3      356.38      327.01     31.94 o
  -1  -8   3      713.72      664.18     24.45 o
   0  -8   3     1225.56     1269.65     55.43 o
   1  -8   3      267.39      283.35     21.73 o
   2  -8   3     1271.10     1157.80     30.20 o
   3  -8   3     1310.09     1242.21     30.70 o
   4  -8   3      598.22      611.17     29.01 o
   5  -8   3      111.53      105.79     17.86 o
   6  -8   3      276.81      301.34     24.09 o
  -5  -7   3      588.39      534.39     26.69 o
  -4  -7   3        3.56        0.17      8.83 o
  -3  -7   3      213.09      225.02     15.34 o
  -2  -7   3      245.47      208.48     14.44 o
  -1  -7   3      989.51      979.71     26.67 o
   0  -7   3      346.81      374.07     18.93 o
   1  -7   3     1144.44     1148.56     53.30 o
   2  -7   3     1229.96     1331.02     29.96 o
   3  -7   3     1590.30     1656.71     38.68 o
   4  -7   3      713.71      781.51     51.39 o
   5  -7   3       32.42       24.20     13.82 o
   6  -7   3      117.85       96.85     18.05 o
   7  -7   3      414.19      420.94     28.21 o
  -6  -6   3     1614.15     1455.00     32.31 o
  -5  -6   3        6.89        3.04      7.85 o
  -4  -6   3       12.10       14.76      7.32 o
  -3  -6   3      395.73      430.98     13.24 o
  -2  -6   3     1519.66     1501.87     26.60 o
  -1  -6   3       60.39       31.60      5.22 o
   0  -6   3      455.33      436.32     23.31 o
   1  -6   3      792.90      851.99     29.35 o
   2  -6   3     1473.21     1381.73     19.32 o
   3  -6   3     1665.66     1806.13     27.11 o
   4  -6   3      698.77      703.41     17.03 o
   5  -6   3       20.92       33.58      9.11 o
   6  -6   3      306.21      326.78     17.45 o
   7  -6   3      554.11      574.96     27.44 o
  -7  -5   3     1182.89     1163.71     25.63 o
  -6  -5   3       51.39       48.76     10.71 o
  -5  -5   3      317.12      356.78     19.57 o
  -4  -5   3      911.00      855.27     20.75 o
  -3  -5   3     2407.11     2328.11     34.46 o
  -2  -5   3     2580.64     2380.67     24.28 o
  -1  -5   3      138.27      126.05     10.33 o
   0  -5   3     1195.84     1087.49     21.86 o
   1  -5   3      284.86      304.96     11.06 o
   2  -5   3     2415.37     2307.45     31.32 o
   3  -5   3     1542.47     1503.40     21.44 o
   4  -5   3       85.63       86.33      7.36 o
   5  -5   3      357.61      364.14     17.01 o
   6  -5   3      789.53      799.36     22.74 o
   7  -5   3      768.27      766.24     26.26 o
  -8  -4   3      911.20      895.89     36.07 o
  -7  -4   3      170.89      192.16     13.43 o
  -6  -4   3       41.14       46.10      7.69 o
  -5  -4   3      961.23      997.88     19.16 o
  -4  -4   3     1404.41     1543.88     27.36 o
  -3  -4   3     2919.57     3154.20     34.27 o
  -2  -4   3     1292.89     1263.19     16.74 o
  -1  -4   3        8.38       35.03      5.50 o
   0  -4   3      693.82      851.94     12.17 o
   1  -4   3      579.85      643.46     14.85 o
   2  -4   3     5383.45     5023.16     53.89 o
   3  -4   3      126.89      115.90      7.54 o
   4  -4   3       96.07      111.57      7.73 o
   5  -4   3      594.94      595.94     18.65 o
   6  -4   3     2037.42     1996.96     38.30 o
   7  -4   3      280.57      335.07     18.66 o
   8  -4   3        4.83        5.51     12.03 o
  -8  -3   3      714.63      648.24     21.87 o
  -7  -3   3       68.76       84.48     14.35 o
  -6  -3   3       26.33       31.81      8.20 o
  -5  -3   3      545.06      556.93     15.29 o
  -4  -3   3      982.66     1015.60     21.76 o
  -3  -3   3     1429.21     1470.20     22.23 o
  -2  -3   3       76.91       30.72     11.20 o
  -1  -3   3      314.67      402.12     17.24 o
   0  -3   3      612.78      594.85     27.57 o
   1  -3   3     5664.31     5917.38     73.63 o
   2  -3   3     1750.21     1780.64     21.52 o
   3  -3   3      108.91      100.34      6.66 o
   4  -3   3      236.37      200.94      7.61 o
   5  -3   3     1533.66     1486.36     29.46 o
   6  -3   3     1379.51     1296.54     31.33 o
   7  -3   3       12.89       37.17     19.73 o
   8  -3   3       20.38       23.36     13.17 o
  -9  -2   3      517.23      560.93     29.32 o
  -8  -2   3      950.73      915.74     26.67 o
  -7  -2   3      233.61      311.58     12.36 o
  -6  -2   3       45.87       29.91      7.05 o
  -5  -2   3      175.00      204.43     10.40 o
  -4  -2   3     1607.78     1671.27     20.05 o
  -3  -2   3      168.82      162.93     12.98 o
  -2  -2   3      172.85      106.57      9.11 o
  -1  -2   3      440.49      587.92     12.70 o
   0  -2   3     9067.35     9209.69     91.94 o
   1  -2   3      250.80      307.16     22.23 o
   2  -2   3     1084.50      875.22     13.20 o
   3  -2   3        4.62        4.47      3.96 o
   4  -2   3     1165.60     1115.87     23.41 o
   5  -2   3      704.47      737.75     22.63 o
   6  -2   3      461.28      415.69     17.54 o
   7  -2   3       28.33       26.22     11.40 o
   8  -2   3      181.28      198.46     18.18 o
  -9  -1   3      991.24      952.57     63.95 o
  -8  -1   3     1624.34     1627.50     65.07 o
  -7  -1   3      672.22      724.40     23.59 o
  -6  -1   3       20.08       18.06      6.33 o
  -5  -1   3     2928.27     3158.10     36.86 o
  -4  -1   3      370.61      387.59     14.81 o
  -3  -1   3     1308.44      958.92     13.59 o
  -2  -1   3      595.72      864.03     15.15 o
  -1  -1   3    12409.53    11773.70     97.27 o
   0  -1   3      646.34      657.66     11.73 o
   1  -1   3      224.67      224.10      9.89 o
   2  -1   3      235.31      292.22      8.25 o
   3  -1   3       15.25       52.28      9.41 o
   4  -1   3     1833.38     1881.86     31.12 o
   5  -1   3     1042.80     1037.16     24.26 o
   6  -1   3      346.33      284.31     15.96 o
   7  -1   3       33.09       29.16     11.69 o
  -9   0   3      975.72      976.38     71.18 o
  -8   0   3      675.71      787.66     22.45 o
  -7   0   3        0.59        5.23      6.58 o
  -6   0   3     1909.16     1982.48     30.06 o
  -5   0   3     5132.21     4869.61     49.35 o
  -4   0   3     1499.48     1642.82     22.57 o
  -3   0   3      950.67     1185.07     19.84 o
  -2   0   3       30.75       14.15      4.36 o
  -1   0   3     7377.14     6160.85    125.38 o
   0   0   3       77.37      116.10     13.61 o
   1   0   3       17.83        0.88      4.40 o
   2   0   3      797.96      884.04     15.18 o
   3   0   3      676.03      633.85     11.77 o
   4   0   3     2402.36     2355.17     31.02 o
   5   0   3     1180.70     1227.78     26.07 o
   6   0   3      344.61      314.41     34.64 o
   7   0   3       51.95       49.40     12.20 o
  -9   1   3      190.83      162.55     27.18 o
  -8   1   3       77.10       76.91     14.99 o
  -7   1   3      679.68      691.65     17.77 o
  -6   1   3     2926.73     3144.14     32.46 o
  -5   1   3     4223.82     4334.35     41.70 o
  -4   1   3     1390.52     1238.58     29.98 o
  -3   1   3      488.41      455.65      8.84 o
  -2   1   3       58.00       34.60     12.45 o
  -1   1   3     1502.38     1641.14     23.02 o
   0   1   3      449.34      493.34     13.05 o
   1   1   3       10.19       12.92      4.45 o
   2   1   3      214.56      302.54     12.12 o
   3   1   3     2993.15     3018.05     37.47 o
   4   1   3     2526.27     2433.98     29.30 o
   5   1   3     1009.34      998.29     48.49 o
   6   1   3      757.78      778.18     40.74 o
   7   1   3     1011.91      980.81     28.95 o
  -9   2   3      102.98       69.92     15.67 o
  -8   2   3        0.10        4.43     10.99 o
  -7   2   3      336.27      310.10     11.69 o
  -6   2   3     1710.91     1487.83     24.81 o
  -5   2   3      757.83      808.00     23.84 o
  -4   2   3      268.97      194.53      8.81 o
  -3   2   3       11.61        1.22      3.47 o
  -2   2   3      645.43      694.72     10.51 o
  -1   2   3     1819.50     1912.72     22.44 o
   0   2   3     2357.42     2442.24     28.23 o
   1   2   3      176.92      183.82      8.59 o
   2   2   3     1665.20     1579.31     27.29 o
   3   2   3     1445.35     1521.59     21.56 o
   4   2   3     1701.50     1705.54     30.21 o
   5   2   3      902.17      820.80     24.82 o
   6   2   3        6.25       10.25     10.31 o
  -9   3   3       94.47      100.41     43.21 o
  -8   3   3       30.53       40.22     18.21 o
  -7   3   3      159.71      195.06      9.31 o
  -6   3   3      786.09      721.75     31.71 o
  -5   3   3      882.41      951.21     15.79 o
  -4   3   3        1.31        9.96      4.52 o
  -3   3   3       21.28        6.52      4.85 o
  -2   3   3     2082.22     1968.94     25.05 o
  -1   3   3      880.60      876.73     16.40 o
   0   3   3      550.70      468.04     14.44 o
   1   3   3     2844.39     3237.85     36.64 o
   2   3   3     1757.75     1663.57     24.02 o
   3   3   3     1314.22     1325.03     20.67 o
   4   3   3     1303.59     1168.57     22.34 o
   5   3   3       58.98       37.98     13.92 o
   6   3   3        5.89        0.35     14.41 o
  -9   4   3       59.20       41.82     14.89 o
  -8   4   3       82.75       59.17     18.30 o
  -7   4   3      323.46      305.93     13.69 o
  -6   4   3      640.03      592.45     15.61 o
  -5   4   3      368.16      342.23     13.00 o
  -4   4   3      368.73      315.29     15.33 o
  -3   4   3     2339.56     2370.09     30.30 o
  -2   4   3     2809.61     2803.74     36.17 o
  -1   4   3     1150.12     1056.04     20.98 o
   0   4   3       62.89       60.33      9.33 o
   1   4   3      625.95      781.51     21.33 o
   2   4   3      324.68      323.75     13.49 o
   3   4   3      125.82      159.73     18.47 o
   4   4   3      134.48      154.43     28.55 o
   5   4   3      120.79      150.65     18.58 o
  -9   5   3        6.32       12.94     14.10 o
  -8   5   3     1077.03     1079.21     71.44 o
  -7   5   3      287.76      351.83     13.10 o
  -6   5   3      674.03      625.91     17.19 o
  -5   5   3      152.17      166.85     14.44 o
  -4   5   3     3095.15     3222.01     37.12 o
  -3   5   3     1525.01     1453.03     38.25 o
  -2   5   3     2222.28     2180.25     41.61 o
  -1   5   3      620.95      647.84     19.61 o
   0   5   3       23.93       16.05      8.75 o
   1   5   3      497.40      450.21     16.83 o
   2   5   3      148.94      161.30     13.28 o
   3   5   3      315.32      312.81     16.47 o
   4   5   3       31.76       36.05     11.23 o
   5   5   3       68.82       79.75     18.33 o
  -9   6   3      390.65      402.85     36.16 o
  -8   6   3     1141.79     1078.99     55.41 o
  -7   6   3      675.40      673.19     19.59 o
  -6   6   3      487.69      428.40     16.74 o
  -5   6   3       76.89      113.43     10.29 o
  -4   6   3     2018.65     2132.53     31.10 o
  -3   6   3     1274.27     1433.04     23.16 o
  -2   6   3     1057.74      918.60     24.58 o
  -1   6   3      131.16      172.95     12.83 o
   0   6   3       17.77       21.24      9.15 o
   1   6   3      749.77      792.19     22.41 o
   2   6   3      608.39      668.91     23.07 o
   3   6   3      367.15      394.91     19.79 o
   4   6   3       17.39       11.80     11.64 o
  -8   7   3      855.32      886.94     32.37 o
  -7   7   3      187.22      186.86     13.10 o
  -6   7   3        9.46        1.04      8.59 o
  -5   7   3      697.20      730.63     18.09 o
  -4   7   3     1858.85     1693.91     41.17 o
  -3   7   3     1617.87     1523.60     30.15 o
  -2   7   3      767.33      747.45     22.50 o
  -1   7   3       41.67       19.66      9.35 o
   0   7   3      297.59      307.01     17.09 o
   1   7   3     1333.98     1411.08     33.75 o
   2   7   3      795.95      785.22     30.95 o
   3   7   3      260.33      298.54     18.92 o
  -7   8   3      259.21      188.18     55.50 o
  -6   8   3        8.15        2.76      8.72 o
  -5   8   3       81.10       56.20     12.43 o
  -4   8   3      378.70      375.28     18.89 o
  -3   8   3      219.16      199.28     16.68 o
  -2   8   3       18.07       34.24     11.82 o
  -1   8   3     1369.65     1322.32     32.14 o
   0   8   3     1607.05     1626.99     36.71 o
   1   8   3     2162.16     2071.67     42.91 o
  -6   9   3       70.73       49.69     13.39 o
  -5   9   3      260.47      216.83     20.97 o
  -4   9   3      863.67      811.14     26.76 o
  -3   9   3      990.78      996.37     28.52 o
  -2   9   3       19.81       25.58     12.37 o
  -1   9   3      147.77      174.36     16.64 o
   0 -10   4       33.78       28.62     13.02 o
   1 -10   4      158.21      149.00     16.66 o
   2 -10   4      594.60      641.84     32.95 o
   3 -10   4      753.11      728.70     27.00 o
  -3  -9   4      450.52      438.86     34.41 o
  -2  -9   4      371.72      352.50     21.21 o
  -1  -9   4       58.85       68.94     23.67 o
   0  -9   4       33.07       24.05     13.61 o
   1  -9   4      882.63      809.32     31.55 o
   2  -9   4      383.96      362.93     18.31 o
   3  -9   4      250.03      294.93     31.24 o
   4  -9   4        2.85        6.66      8.04 o
   5  -9   4      647.10      652.66     33.98 o
  -4  -8   4      771.21      776.57     25.60 o
  -3  -8   4      369.13      392.98     38.68 o
  -2  -8   4      260.81      253.99     14.43 o
  -1  -8   4       20.26       16.96     12.13 o
   0  -8   4      179.94      226.40     33.54 o
   1  -8   4      801.50      815.43     40.50 o
   2  -8   4      308.06      354.73     18.57 o
   3  -8   4        6.89        6.82     10.46 o
   4  -8   4        0.78        3.37     10.41 o
   5  -8   4      936.85     1004.50     53.75 o
   6  -8   4      838.16      845.69     36.56 o
  -5  -7   4      870.42      799.60     25.68 o
  -4  -7   4      588.89      635.86     37.98 o
  -3  -7   4      183.02      205.58     14.55 o
  -2  -7   4       80.30       92.77     11.71 o
  -1  -7   4      511.09      542.12     21.70 o
   0  -7   4      721.40      712.93     23.43 o
   1  -7   4      812.32      771.38     21.26 o
   2  -7   4      609.15      513.13     27.92 o
   3  -7   4       93.69       55.41     14.54 o
   4  -7   4       17.81       36.37     10.69 o
   5  -7   4      397.34      403.43     25.29 o
   6  -7   4      687.13      732.59     35.89 o
  -6  -6   4      186.22      206.10     13.31 o
  -5  -6   4      934.53      919.92     21.32 o
  -4  -6   4      558.24      476.17     14.81 o
  -3  -6   4      241.65      245.24     15.39 o
  -2  -6   4      102.21      120.02     17.12 o
  -1  -6   4     1045.24      957.99     34.74 o
   0  -6   4      483.63      528.04     12.00 o
   1  -6   4     1551.32     1425.72     31.66 o
   2  -6   4      794.65      816.22     19.51 o
   3  -6   4      104.33      121.92      7.80 o
   4  -6   4      401.73      390.96     13.45 o
   5  -6   4      722.18      659.32     21.48 o
   6  -6   4      651.76      657.23     57.37 o
   7  -6   4       21.07       18.02     12.06 o
  -7  -5   4       41.11       45.51      9.37 o
  -5  -5   4     1896.50     1873.89     30.30 o
  -4  -5   4     1126.83     1061.14     21.43 o
  -3  -5   4      438.72      451.00     14.43 o
  -2  -5   4       40.98       41.82      7.86 o
  -1  -5   4     1544.24     1431.27     23.77 o
   0  -5   4      906.72      873.88     26.91 o
   1  -5   4     2367.21     2439.17     37.68 o
   2  -5   4     1242.36     1180.18     20.78 o
   3  -5   4      373.67      318.56     11.68 o
   4  -5   4     1062.73     1143.69     19.51 o
   5  -5   4     1054.64      996.07     25.25 o
   6  -5   4      990.30     1006.15     26.92 o
   7  -5   4        7.78        5.99     11.23 o
  -8  -4   4       95.41      109.19     17.87 o
  -7  -4   4      181.77      234.38     17.31 o
  -6  -4   4      622.32      634.45     17.23 o
  -5  -4   4     2543.21     2545.64     33.44 o
  -4  -4   4     2298.75     2133.94     31.31 o
  -3  -4   4      496.43      553.61     20.28 o
  -2  -4   4      451.76      463.93     11.45 o
  -1  -4   4     2741.86     2476.80     30.90 o
   0  -4   4     2091.24     1836.39     28.68 o
   1  -4   4     5897.57     5619.64     50.51 o
   2  -4   4      220.83      227.23      9.56 o
   3  -4   4     1197.03     1089.92     18.27 o
   4  -4   4     1396.08     1366.59     29.30 o
   5  -4   4     2364.56     2148.15     39.94 o
   6  -4   4      543.99      600.01     27.70 o
   7  -4   4       84.59       99.69     17.11 o
  -8  -3   4       33.63       41.61     10.91 o
  -7  -3   4      319.04      344.68     13.27 o
  -6  -3   4      657.63      646.61     17.73 o
  -5  -3   4     3688.16     3784.25     41.27 o
  -4  -3   4     4021.07     3824.36     42.84 o
  -3  -3   4        4.94        8.96      5.84 o
  -2  -3   4      880.09      868.21     20.80 o
  -1  -3   4     3041.17     2590.57     45.40 o
   0  -3   4     6529.20     6373.64     58.11 o
   1  -3   4       97.70       96.47      6.39 o
   2  -3   4      687.33      833.82     15.57 o
   3  -3   4     1610.32     1639.53     22.71 o
   4  -3   4     2002.19     2170.39     37.43 o
   5  -3   4     1527.86     1449.29     36.27 o
   6  -3   4      321.40      381.73     19.31 o
   7  -3   4      246.40      259.40     26.19 o
  -9  -2   4      406.79      313.85     23.05 o
  -8  -2   4      106.99      106.02     13.55 o
  -7  -2   4      268.19      277.44     13.61 o
  -6  -2   4      681.42      632.09     15.34 o
  -5  -2   4     3880.45     3980.84     46.31 o
  -4  -2   4      612.83      565.79     26.47 o
  -3  -2   4      520.99      566.56     11.02 o
  -2  -2   4     2559.82     2812.73     49.95 o
  -1  -2   4     6789.81     6346.57     86.16 o
   0  -2   4      389.51      434.34     15.62 o
   1  -2   4      286.85      229.71      7.95 o
   2  -2   4       93.29      120.14      8.98 o
   3  -2   4      752.44      776.51     15.23 o
   4  -2   4      732.36      667.26     21.95 o
   5  -2   4      165.72      150.25     13.23 o
   6  -2   4       86.12       87.56     11.98 o
   7  -2   4      776.94      755.70     39.80 o
  -9  -1   4      680.36      647.52     30.14 o
  -8  -1   4       32.67       21.50     11.28 o
  -7  -1   4      483.14      465.09     14.31 o
  -6  -1   4     1610.28     1698.71     23.42 o
  -5  -1   4      411.70      386.51     11.51 o
  -4  -1   4      214.74      121.65      6.76 o
  -3  -1   4      262.91      181.50      4.98 o
  -2  -1   4     4063.21     4055.58     39.37 o
  -1  -1   4      231.05      269.00     10.30 o
   0  -1   4      558.04      707.85     14.14 o
   1  -1   4      405.88      484.88     11.08 o
   2  -1   4      775.90      706.04     11.97 o
   3  -1   4      823.73      869.57     15.53 o
   4  -1   4      749.19      717.19     20.74 o
   5  -1   4       13.02       13.66      9.08 o
   6  -1   4       68.88       82.52     12.80 o
   7  -1   4      554.11      536.46     23.66 o
  -9   0   4       47.92       84.47     16.69 o
  -8   0   4       82.56       64.08     11.37 o
  -7   0   4     1188.86     1030.29     18.44 o
  -6   0   4     1310.88     1430.67     23.40 o
  -5   0   4      164.00      203.36      7.87 o
  -4   0   4        9.57       31.72      7.27 o
  -3   0   4      173.71      122.36      7.13 o
  -2   0   4     5587.42     5401.17     77.46 o
  -1   0   4      793.28      660.22     11.87 o
   0   0   4      454.77      511.61     15.67 o
   1   0   4      759.61      793.25     15.25 o
   2   0   4      159.90      200.85      8.84 o
   3   0   4     1430.23     1616.23     28.14 o
   4   0   4      171.44      187.24     17.40 o
   5   0   4      131.64      139.51     13.23 o
   6   0   4       36.03       51.35     11.43 o
   7   0   4     1233.05     1070.04     30.30 o
  -9   1   4       50.90       64.43     16.20 o
  -8   1   4      589.61      599.16     18.97 o
  -7   1   4     1580.91     1458.30     31.12 o
  -6   1   4     1443.65     1342.36     23.62 o
  -5   1   4       63.70       52.36      6.27 o
  -4   1   4       82.85       76.18     11.10 o
  -3   1   4       40.66       56.34      6.77 o
  -2   1   4     3402.32     3727.67     29.78 o
  -1   1   4     1552.51     1278.07     21.35 o
   0   1   4        8.44        3.63      3.73 o
   1   1   4      428.60      405.31     13.15 o
   2   1   4     1372.22     1252.15     17.04 o
   3   1   4      846.65      916.74     21.78 o
   4   1   4      139.71      167.84     11.82 o
   5   1   4       41.41       57.13     10.85 o
   6   1   4      305.59      331.77     20.45 o
  -9   2   4       74.67       53.23     15.21 o
  -8   2   4      539.78      599.39     21.84 o
  -7   2   4      607.28      582.74     17.95 o
  -6   2   4      245.51      295.30     22.79 o
  -5   2   4      111.28      109.30      7.23 o
  -4   2   4     2041.79     1805.71     24.01 o
  -3   2   4     1108.10      960.01     16.42 o
  -2   2   4     3671.07     3778.00     39.53 o
  -1   2   4      435.43      351.65     10.29 o
   0   2   4      450.49      475.70     19.46 o
   1   2   4     6079.11     6272.58    106.11 o
   2   2   4      229.98      226.57     14.47 o
   3   2   4      346.74      329.27     14.21 o
   4   2   4       45.91       65.36      9.77 o
   5   2   4      511.14      433.31     28.31 o
   6   2   4      187.35      190.83     21.07 o
  -9   3   4      147.95      172.76     18.59 o
  -8   3   4      743.67      760.47     22.75 o
  -7   3   4      664.16      650.19     23.82 o
  -6   3   4      320.91      317.73     12.02 o
  -5   3   4       61.61       84.95      8.81 o
  -4   3   4     1043.57     1101.70     21.48 o
  -3   3   4      610.08      595.84     15.64 o
  -2   3   4      209.98      195.29      7.84 o
  -1   3   4     1437.07     1439.16     22.86 o
   0   3   4     4834.97     4861.63     75.14 o
   1   3   4     5753.81     5853.92     57.34 o
   2   3   4      655.21      696.52     16.07 o
   3   3   4      172.80      169.76     11.99 o
   4   3   4       18.03       16.43     18.99 o
   5   3   4      372.54      310.36     23.47 o
  -9   4   4      145.30      129.77     19.52 o
  -8   4   4     1654.60     1614.10     32.71 o
  -7   4   4       98.04      137.82     12.89 o
  -6   4   4       99.31      127.92      8.93 o
  -5   4   4      419.82      408.64     11.86 o
  -4   4   4     3547.08     3529.86     40.86 o
  -3   4   4       81.76       78.19      8.50 o
  -2   4   4       59.16       73.85      6.77 o
  -1   4   4      617.34      592.04     18.17 o
   0   4   4     1209.55     1349.71     24.64 o
   1   4   4     1495.75     1540.89     31.67 o
   2   4   4       19.37       13.86      9.09 o
   3   4   4       56.22       40.42      9.99 o
   4   4   4      503.30      559.43     28.29 o
   5   4   4      835.06      811.13     35.25 o
  -9   5   4      690.68      692.78     31.10 o
  -8   5   4      887.94      836.60     46.44 o
  -7   5   4      137.01      117.93     12.93 o
  -6   5   4        0.95        8.85      8.59 o
  -5   5   4     1577.95     1542.29     25.36 o
  -4   5   4     2107.81     2086.07     27.58 o
  -3   5   4      135.83      151.79      9.13 o
  -2   5   4        1.34        1.93      6.94 o
  -1   5   4      446.24      424.00     15.98 o
   0   5   4      843.38      738.47     22.58 o
   1   5   4      795.80      816.17     22.86 o
   2   5   4       61.53       51.52     10.90 o
   3   5   4      146.58      162.46     15.87 o
   4   5   4      566.92      618.58     30.54 o
  -9   6   4      410.96      443.97     27.52 o
  -8   6   4      997.22     1067.83     49.47 o
  -7   6   4       46.79       42.59     10.97 o
  -6   6   4      220.85      225.75     14.28 o
  -5   6   4     1478.81     1249.96     27.27 o
  -4   6   4     1767.58     1771.73     27.85 o
  -3   6   4      289.22      295.48     14.93 o
  -2   6   4        1.40        7.20      7.69 o
  -1   6   4      344.54      386.27     17.23 o
   0   6   4     1279.84     1390.15     31.73 o
   1   6   4      722.42      754.44     23.77 o
   2   6   4       15.47       14.89     11.05 o
   3   6   4      264.90      283.48     18.23 o
  -8   7   4      224.28      180.11     15.58 o
  -7   7   4      107.26       81.65     27.37 o
  -6   7   4      951.22     1155.88     28.99 o
  -5   7   4     1726.03     1746.39     51.53 o
  -4   7   4     2197.30     2146.68     41.29 o
  -3   7   4      463.81      525.76     20.57 o
  -2   7   4        4.86       16.37      9.51 o
  -1   7   4     1212.82     1118.92     29.46 o
   0   7   4     1014.21     1018.91     27.88 o
   1   7   4      457.81      424.60     21.19 o
   2   7   4        0.03        3.88     10.38 o
  -7   8   4        4.55       13.56     15.81 o
  -6   8   4      234.82      228.72     16.80 o
  -5   8   4      271.53      334.59     24.00 o
  -4   8   4      306.81      335.23     17.66 o
  -3   8   4       27.37       15.40     10.80 o
  -2   8   4     2632.90     2603.02     49.00 o
  -1   8   4     1715.58     1710.13     38.91 o
   0   8   4     1712.11     1650.58     79.35 o
  -5   9   4      555.64      633.83     25.63 o
  -4   9   4      571.67      610.65     32.54 o
  -3   9   4      167.74      152.22     16.18 o
  -2   9   4      467.52      405.81     36.42 o
   0 -10   5      132.66      123.67     16.69 o
   1 -10   5      461.22      433.72     22.51 o
  -3  -9   5       67.15       61.23     13.62 o
  -2  -9   5       42.83       34.87     12.35 o
  -1  -9   5      469.77      496.51     30.12 o
   0  -9   5      867.11      826.35     31.54 o
   1  -9   5      329.55      330.55     21.21 o
   2  -9   5       23.85       27.56     12.14 o
   3  -9   5       13.00       15.58     12.60 o
   4  -9   5      487.80      456.34     34.76 o
  -4  -8   5      257.22      247.17     17.89 o
  -3  -8   5       27.73       17.86     11.98 o
  -2  -8   5       10.33        7.11     11.44 o
  -1  -8   5      973.38      982.83     40.03 o
   0  -8   5      157.99      156.40     16.02 o
   1  -8   5       14.18       17.11     10.27 o
   2  -8   5      226.79      224.75     16.64 o
   3  -8   5      293.53      286.89     23.22 o
   4  -8   5     1055.73     1032.72     37.64 o
   5  -8   5     1225.68     1262.99     43.42 o
  -5  -7   5      496.92      515.12     22.44 o
  -4  -7   5       26.28       28.98     11.23 o
  -3  -7   5       84.52      102.55     13.09 o
  -2  -7   5      433.56      480.27     25.19 o
  -1  -7   5     1828.75     1709.19     33.85 o
   0  -7   5      453.82      520.12     20.40 o
   1  -7   5      190.82      202.05     13.80 o
   2  -7   5       14.57       36.58     11.83 o
   3  -7   5      198.08      207.34     14.81 o
   4  -7   5      410.00      395.75     43.47 o
   5  -7   5      389.64      412.62     26.85 o
   6  -7   5       10.87       15.12     16.11 o
  -6  -6   5      222.75      231.48     24.83 o
  -5  -6   5      419.51      402.53     20.57 o
  -4  -6   5       44.52       80.29     12.18 o
  -3  -6   5      109.63      116.40     13.72 o
  -2  -6   5      548.99      613.22     17.87 o
  -1  -6   5     1544.16     1587.23     36.57 o
   0  -6   5      915.80      869.70     21.29 o
   1  -6   5       91.45      108.48     12.60 o
   2  -6   5        6.11        3.21      4.63 o
   3  -6   5     1185.50     1202.04     36.65 o
   4  -6   5      584.96      576.15     29.88 o
   5  -6   5      212.45      251.35     22.21 o
   6  -6   5       42.86       29.89     16.73 o
  -7  -5   5      343.01      353.18     23.46 o
  -6  -5   5      563.58      591.48     17.38 o
  -5  -5   5     1017.83      999.02     21.96 o
  -4  -5   5      212.85      275.43     10.88 o
  -3  -5   5      130.77      111.99      9.28 o
  -2  -5   5     1293.37     1326.65     27.96 o
  -1  -5   5     1465.50     1550.88     26.48 o
   0  -5   5      663.33      587.61     22.20 o
   1  -5   5      111.94      103.11      5.27 o
   2  -5   5     1382.52     1294.48     20.47 o
   3  -5   5      993.83     1051.36     20.02 o
   4  -5   5      467.20      412.69     18.46 o
   5  -5   5      276.47      322.20     17.45 o
   6  -5   5        3.16       10.45     11.43 o
  -8  -4   5      169.34      119.53     14.16 o
  -7  -4   5      664.98      540.25     21.39 o
  -6  -4   5      722.84      653.23     20.34 o
  -5  -4   5      941.62      905.60     18.80 o
  -4  -4   5        2.29        4.40      5.59 o
  -3  -4   5     2073.19     2191.92     40.99 o
  -2  -4   5     1706.52     1707.24     25.33 o
  -1  -4   5     1030.12     1198.84     25.39 o
   0  -4   5     1175.08     1288.91     17.86 o
   1  -4   5     2318.40     2271.67     30.84 o
   2  -4   5     1205.15     1217.72     20.34 o
   3  -4   5      751.93      747.97     15.97 o
   4  -4   5      888.78      809.72     22.49 o
   5  -4   5       56.72       69.22     11.65 o
   6  -4   5       11.59       18.86     11.46 o
  -8  -3   5      538.12      538.73     21.38 o
  -7  -3   5     1014.69      935.19     43.85 o
  -6  -3   5      900.67      886.89     23.54 o
  -5  -3   5      866.18     1019.29     31.99 o
  -4  -3   5      889.01      790.01     14.93 o
  -3  -3   5     1046.06     1071.89     18.64 o
  -2  -3   5      843.58      773.61     13.71 o
  -1  -3   5      174.61      186.83     10.51 o
   0  -3   5     1545.49     1749.37     26.16 o
   1  -3   5     2859.62     3126.67     35.08 o
   2  -3   5     2287.92     2351.15     30.75 o
   3  -3   5     1342.74     1254.00     19.43 o
   4  -3   5      803.04      759.37     23.03 o
   5  -3   5       15.70       23.22     10.28 o
   6  -3   5       44.34       58.66     17.52 o
  -9  -2   5       21.88       19.24     15.52 o
  -8  -2   5      722.41      706.49     22.23 o
  -7  -2   5      688.34      727.75     22.38 o
  -6  -2   5      319.64      267.86     10.21 o
  -5  -2   5       98.33      153.41      7.62 o
  -4  -2   5     1954.74     1984.81     28.37 o
  -3  -2   5     2271.92     2308.22     35.26 o
  -2  -2   5     1947.02     1955.31     21.84 o
  -1  -2   5       39.18       33.05      5.17 o
   0  -2   5      173.23      167.39     12.19 o
   1  -2   5      686.65      550.94     14.72 o
   2  -2   5      763.47      649.97     12.60 o
   3  -2   5      702.03      624.46     15.54 o
   4  -2   5        0.53        1.59      8.12 o
   5  -2   5      325.22      359.91     17.94 o
   6  -2   5      291.38      304.10     18.85 o
  -9  -1   5      243.79      277.99     22.29 o
  -8  -1   5      805.40      773.49     35.20 o
  -7  -1   5      731.64      806.21     22.57 o
  -6  -1   5       10.96       27.65      5.89 o
  -5  -1   5      187.51      147.41      7.83 o
  -4  -1   5     1598.16     1308.42     26.93 o
  -3  -1   5     2227.34     2223.77     25.11 o
  -2  -1   5     1679.93     1360.84     17.99 o
  -1  -1   5       14.06        0.48      4.47 o
   0  -1   5      200.67      212.84      9.40 o
   1  -1   5     1019.29     1141.00     17.17 o
   2  -1   5     1128.76     1086.13     19.35 o
   3  -1   5      860.27      848.30     16.44 o
   4  -1   5      272.68      263.50     14.65 o
   5  -1   5      382.66      431.35     28.03 o
   6  -1   5       69.97       71.23     16.27 o
  -9   0   5      366.67      375.67     24.44 o
  -8   0   5     1300.21     1296.38     29.01 o
  -7   0   5      578.82      586.38     18.19 o
  -6   0   5        4.62        3.69      7.38 o
  -5   0   5      870.36     1076.74     22.55 o
  -4   0   5     1546.40     1535.35     26.33 o
  -3   0   5     3445.25     3290.34     31.73 o
  -2   0   5     2399.50     2571.46     33.86 o
  -1   0   5       16.82       10.70      5.51 o
   0   0   5       87.24       75.72      7.37 o
   1   0   5     1128.25     1263.38     17.45 o
   2   0   5     1047.87      945.23     18.15 o
   3   0   5       54.69       96.48      8.67 o
   4   0   5      467.82      438.16     17.45 o
   5   0   5      577.56      546.17     29.88 o
   6   0   5      370.17      319.64     50.79 o
  -9   1   5      591.16      502.40     35.89 o
  -8   1   5     2014.15     2006.29     37.40 o
  -7   1   5      473.93      570.64     20.36 o
  -6   1   5       14.49        4.80      8.27 o
  -5   1   5      860.32      814.36     19.01 o
  -4   1   5     2826.20     2882.53     38.56 o
  -3   1   5     1447.16     1164.23     17.97 o
  -2   1   5     1529.46     1466.68     24.67 o
  -1   1   5     1058.20     1055.70     18.51 o
   0   1   5     1089.93     1200.65     16.55 o
   1   1   5     2790.99     3049.98     40.52 o
   2   1   5       26.76       25.35      5.70 o
   3   1   5      119.35      158.61     13.68 o
   4   1   5      350.65      380.86     17.37 o
   5   1   5     1044.85     1004.07     35.72 o
   6   1   5       65.86       58.63     21.52 o
  -9   2   5      334.19      383.12     35.72 o
  -8   2   5     1240.61     1066.27     27.17 o
  -7   2   5       82.88       81.88     10.05 o
  -6   2   5      547.09      552.02     16.41 o
  -5   2   5     2259.38     2300.23     39.12 o
  -4   2   5     4689.79     4678.59     46.84 o
  -3   2   5     2052.13     2099.06     28.03 o
  -2   2   5        8.50        7.32      4.47 o
  -1   2   5     1535.66     1386.28     18.73 o
   0   2   5     2276.96     2200.39     35.67 o
   1   2   5      584.67      673.15     16.42 o
   2   2   5        8.55       22.99      6.19 o
   3   2   5      325.15      304.28     17.55 o
   4   2   5      586.29      683.42     29.05 o
   5   2   5      860.36      874.05     35.38 o
  -9   3   5      283.53      264.66     41.12 o
  -8   3   5     1819.48     1733.11     35.73 o
  -7   3   5        2.24       11.60      8.67 o
  -6   3   5      267.62      241.35     13.60 o
  -5   3   5     1238.58     1195.68     18.75 o
  -4   3   5     2874.88     2872.82     35.14 o
  -3   3   5      303.79      373.12     11.33 o
  -2   3   5      878.50     1009.94     17.24 o
  -1   3   5     3372.22     3554.09     37.96 o
   0   3   5     2846.29     2962.68     64.99 o
   1   3   5     1041.88     1189.64     30.98 o
   2   3   5        1.18        1.64      7.68 o
   3   3   5      101.72       87.26     15.75 o
   4   3   5      656.13      642.61     40.34 o
   5   3   5      389.18      382.09     27.34 o
  -9   4   5      416.51      450.97     76.84 o
  -8   4   5      309.67      338.25     17.62 o
  -7   4   5        2.37        1.43      8.92 o
  -6   4   5      612.79      615.15     21.06 o
  -5   4   5     2033.49     1853.66     25.67 o
  -4   4   5      777.66      882.85     17.67 o
  -3   4   5       24.20       27.98      6.50 o
  -2   4   5      226.83      226.90      9.42 o
  -1   4   5     1242.10     1049.53     26.16 o
   0   4   5      810.22      758.40     25.24 o
   1   4   5       91.48       75.22     11.84 o
   2   4   5      184.34      153.86     13.54 o
   3   4   5      701.62      766.22     24.23 o
   4   4   5      995.58     1014.54     38.94 o
  -9   5   5       33.33       48.25     16.35 o
  -8   5   5      263.55      284.85     17.79 o
  -7   5   5       28.04       29.23     11.06 o
  -6   5   5      777.88      890.07     28.93 o
  -5   5   5     1126.25     1145.73     23.18 o
  -4   5   5      259.47      313.14     11.52 o
  -3   5   5        2.17        2.88      7.34 o
  -2   5   5      246.30      288.21     14.36 o
  -1   5   5      859.24      853.92     31.59 o
   0   5   5      723.98      790.12     22.97 o
   1   5   5       31.20       28.53     10.28 o
   2   5   5      289.14      288.44     21.38 o
   3   5   5      561.51      537.75     25.21 o
  -8   6   5       63.95       91.80     26.24 o
  -7   6   5      125.17      110.35     12.57 o
  -6   6   5      693.75      656.49     37.93 o
  -5   6   5      682.63      666.64     27.13 o
  -4   6   5      254.18      224.07     14.04 o
  -3   6   5       14.01       36.63     10.57 o
  -2   6   5      336.75      323.81     17.49 o
  -1   6   5     1261.69     1227.88     29.80 o
   0   6   5      148.93      144.24     14.65 o
   1   6   5       38.90       42.91     12.06 o
   2   6   5      508.49      451.07     22.23 o
  -8   7   5       38.10       21.49     12.18 o
  -7   7   5      441.77      469.45     20.83 o
  -6   7   5      832.71      782.45     59.77 o
  -5   7   5      548.40      463.83     23.65 o
  -4   7   5      148.84      195.43     19.28 o
  -3   7   5      110.94      135.09     14.14 o
  -2   7   5     1711.34     1560.25     52.10 o
  -1   7   5      150.75      132.20     15.12 o
   0   7   5       49.60       64.10     28.22 o
   1   7   5       99.19      106.37     14.88 o
  -6   8   5       30.02       29.62     23.87 o
  -5   8   5        2.14        8.46     12.07 o
  -4   8   5      189.02      225.71     17.55 o
  -3   8   5     2222.86     2339.32     45.50 o
  -2   8   5     1282.79     1301.59     34.17 o
  -1   8   5      365.46      410.19     21.94 o
  -2  -9   6      433.20      413.17     21.41 o
  -1  -9   6     1237.21     1189.98     34.82 o
   0  -9   6      137.32      146.96     18.79 o
   1  -9   6        4.74        0.70     11.13 o
   2  -9   6       16.57       14.53     12.83 o
   3  -9   6      389.70      361.72     21.68 o
  -4  -8   6       59.65       68.44     13.70 o
  -3  -8   6       16.09       23.32     12.76 o
  -2  -8   6      118.90      130.07     16.46 o
  -1  -8   6       67.54       62.87     36.30 o
   0  -8   6      160.65      184.01     17.70 o
   1  -8   6      614.51      655.04     27.49 o
   2  -8   6      577.93      571.91     23.50 o
   3  -8   6      976.76      982.00     29.80 o
   4  -8   6     1100.82     1101.90     74.84 o
  -5  -7   6       71.10       76.78     13.49 o
  -4  -7   6       61.85       86.67     14.35 o
  -3  -7   6      219.60      239.66     16.73 o
  -2  -7   6      628.32      692.52     23.23 o
  -1  -7   6      583.26      537.24     21.12 o
   0  -7   6        8.68        0.16      9.65 o
   1  -7   6       29.95       32.26     10.70 o
   2  -7   6       84.61       91.54     12.60 o
   3  -7   6      153.84      129.01     14.19 o
   4  -7   6        3.84        0.35     13.40 o
   5  -7   6      299.87      273.45     28.49 o
  -6  -6   6       69.14       78.18     13.65 o
  -5  -6   6        1.12       11.68     10.31 o
  -4  -6   6      290.48      300.48     20.04 o
  -3  -6   6      685.92      673.28     23.41 o
  -2  -6   6      869.27      918.22     23.43 o
  -1  -6   6      421.72      393.84     18.33 o
   0  -6   6       19.95       32.10     10.30 o
   1  -6   6      154.78      167.13     12.91 o
   2  -6   6      727.99      742.68     24.01 o
   3  -6   6       35.37       41.48     10.68 o
   4  -6   6       34.55       23.14     15.01 o
   5  -6   6       75.68       91.35     19.21 o
  -7  -5   6      281.63      266.96     17.51 o
  -6  -5   6       36.46       26.17     13.78 o
  -5  -5   6       48.55       40.01      8.13 o
  -4  -5   6      823.67      876.96     19.33 o
  -3  -5   6     1685.24     1713.20     33.09 o
  -2  -5   6      600.46      622.96     19.70 o
  -1  -5   6      162.12      148.09     14.04 o
   0  -5   6       11.45        2.70      8.07 o
   1  -5   6     1984.79     1861.88     36.84 o
   2  -5   6       89.45       84.01      8.60 o
   3  -5   6        8.27       11.60      6.66 o
   4  -5   6       33.84       31.40     13.42 o
   5  -5   6      338.97      379.22     35.88 o
   6  -5   6      246.36      305.60     35.32 o
  -8  -4   6      330.81      332.70     18.21 o
  -7  -4   6      169.29      133.63     25.54 o
  -6  -4   6        1.30       11.22      8.95 o
  -5  -4   6      368.01      387.92     21.23 o
  -4  -4   6     3073.70     3042.75     44.85 o
  -3  -4   6      997.97     1144.41     23.36 o
  -2  -4   6      399.71      443.48     13.51 o
  -1  -4   6       22.30       21.64      6.41 o
   0  -4   6     2140.34     2180.93     29.53 o
   1  -4   6     1586.94     1621.32     25.92 o
   2  -4   6       92.31      105.33      8.19 o
   3  -4   6       44.20       43.01      7.24 o
   4  -4   6       59.11       53.74     12.39 o
   5  -4   6      539.09      492.69     21.54 o
   6  -4   6      151.49      148.05     15.60 o
  -8  -3   6      918.94      808.31     26.04 o
  -7  -3   6      277.84      247.73     20.81 o
  -6  -3   6       26.37       28.53     11.92 o
  -5  -3   6      932.90     1065.90     21.30 o
  -4  -3   6     1262.74     1191.02     18.89 o
  -3  -3   6       32.16       45.89      6.67 o
  -2  -3   6      377.01      404.73     10.87 o
  -1  -3   6     3316.91     3757.17     45.04 o
   0  -3   6     3564.46     3792.65     42.39 o
   1  -3   6     4328.20     4536.87     50.36 o
   2  -3   6      402.32      389.82     13.65 o
   3  -3   6       80.57      143.87     20.81 o
   4  -3   6      105.27      105.07     12.37 o
   5  -3   6      938.30      896.64     30.44 o
   6  -3   6      101.82      107.77     15.77 o
  -9  -2   6      740.07      748.36     46.04 o
  -8  -2   6      613.23      582.80     21.29 o
  -7  -2   6        5.47        1.78      8.82 o
  -6  -2   6      342.90      283.50     16.02 o
  -5  -2   6     1695.59     1505.22     29.36 o
  -4  -2   6     2649.88     2658.49     32.37 o
  -3  -2   6       14.66        1.44      5.06 o
  -2  -2   6      353.97      284.30     10.08 o
  -1  -2   6     2390.83     2123.25     28.36 o
   0  -2   6     1580.31     1628.63     21.36 o
   1  -2   6     1891.74     2035.87     30.74 o
   2  -2   6       18.89        8.64      5.81 o
   3  -2   6      597.90      658.52     19.20 o
   4  -2   6     1317.53     1405.13     45.91 o
   5  -2   6     1304.81     1249.65     47.39 o
   6  -2   6      165.24      181.44     32.17 o
  -9  -1   6      403.43      393.98     23.41 o
  -8  -1   6      575.14      597.05     30.58 o
  -7  -1   6       66.28       71.55     11.50 o
  -6  -1   6      497.97      539.46     17.86 o
  -5  -1   6     1318.76     1329.24     26.46 o
  -4  -1   6     2154.13     2193.40     27.48 o
  -3  -1   6        5.69       28.57      9.40 o
  -2  -1   6     1215.41     1179.87     18.98 o
  -1  -1   6     2767.75     2310.54     28.49 o
   0  -1   6     2068.09     2175.49     29.43 o
   1  -1   6     2207.28     2338.96     34.19 o
   2  -1   6       48.50       45.95      8.95 o
   3  -1   6     1726.95     1636.50     33.25 o
   4  -1   6      807.12      830.75     29.50 o
   5  -1   6      413.82      363.70     19.69 o
   6  -1   6      113.43      126.45     18.16 o
  -9   0   6      245.39      217.30     27.23 o
  -8   0   6      540.14      534.28     27.79 o
  -7   0   6      179.80      186.56     13.61 o
  -6   0   6     1111.63     1084.59     26.02 o
  -5   0   6     1382.10     1404.03     27.01 o
  -4   0   6     4057.33     3907.82     50.38 o
  -3   0   6      469.07      451.15     10.11 o
  -2   0   6      477.87      599.46     18.48 o
  -1   0   6     2385.04     2182.55     32.48 o
   0   0   6     1163.44     1125.49     21.94 o
   1   0   6     1589.12     1778.36     25.30 o
   2   0   6      587.60      573.18     17.66 o
   3   0   6     1390.89     1240.95     26.95 o
   4   0   6      915.63     1022.65     26.97 o
   5   0   6      483.42      455.92     31.89 o
  -9   1   6      225.71      252.82     22.96 o
  -8   1   6      536.15      510.64     20.23 o
  -7   1   6      188.58      222.68     13.68 o
  -6   1   6     1448.12     1393.84     31.72 o
  -5   1   6     1835.20     1839.03     31.92 o
  -4   1   6     3059.27     3092.83     47.27 o
  -3   1   6      553.93      582.05     18.17 o
  -2   1   6     2366.91     2498.77     27.15 o
  -1   1   6     3415.12     3460.58     48.45 o
   0   1   6     1429.97     1340.95     18.39 o
   1   1   6      331.45      351.56     12.73 o
   2   1   6      152.11      141.92     10.22 o
   3   1   6      889.48      890.99     39.20 o
   4   1   6      860.66      886.57     35.11 o
   5   1   6      214.43      213.35     22.35 o
  -9   2   6       26.58       21.61     12.07 o
  -8   2   6      353.16      355.89     24.00 o
  -7   2   6     1153.32     1145.64     28.88 o
  -6   2   6     1609.10     1717.31     40.65 o
  -5   2   6     1884.73     1871.76     34.38 o
  -4   2   6     1924.93     2227.10     28.08 o
  -3   2   6      364.07      324.88     10.63 o
  -2   2   6     1659.48     1528.14     24.13 o
  -1   2   6     2631.06     2541.43     31.20 o
   0   2   6      534.79      558.40     15.01 o
   1   2   6       68.56       35.48     10.98 o
   2   2   6      213.97      242.83     14.19 o
   3   2   6      601.44      718.47     93.39 o
   4   2   6      981.91     1027.36     35.98 o
  -9   3   6       29.44       46.07     12.48 o
  -8   3   6        5.10        3.35     11.19 o
  -7   3   6      253.24      213.26     17.05 o
  -6   3   6      699.98      724.72     22.28 o
  -5   3   6      427.36      350.68     20.00 o
  -4   3   6      122.58      153.88      8.32 o
  -3   3   6     1018.98     1114.41     18.75 o
  -2   3   6     1840.56     1981.91     27.59 o
  -1   3   6     2307.20     2255.05     29.30 o
   0   3   6      544.11      587.63     19.43 o
   1   3   6        4.00        9.52      8.80 o
   2   3   6      128.79      156.18     17.10 o
   3   3   6      474.46      472.56     25.78 o
   4   3   6      380.64      325.99     26.61 o
  -9   4   6      186.35      207.26     20.76 o
  -8   4   6       13.22       11.23     10.93 o
  -7   4   6      215.02      212.91     14.53 o
  -6   4   6      462.13      511.39     25.44 o
  -5   4   6       25.17       22.50      6.92 o
  -4   4   6      119.08      103.79      7.76 o
  -3   4   6      336.89      351.14     12.12 o
  -2   4   6      794.96      732.93     23.64 o
  -1   4   6      547.56      527.92     19.17 o
   0   4   6       60.00       59.95     10.44 o
   1   4   6      362.13      332.14     22.00 o
   2   4   6      563.78      615.35     29.45 o
   3   4   6      361.10      411.80     27.74 o
  -9   5   6      187.53      197.74     20.95 o
  -8   5   6       24.77       33.64     11.83 o
  -7   5   6      215.82      183.35     22.17 o
  -6   5   6      328.99      364.77     18.38 o
  -5   5   6        1.89        1.59      6.77 o
  -4   5   6       15.72       16.33      9.54 o
  -3   5   6      161.96      182.79     22.63 o
  -2   5   6      537.67      585.20     29.97 o
  -1   5   6      273.36      260.50     19.65 o
   0   5   6      137.08      162.30     14.35 o
   1   5   6      586.52      607.60     23.94 o
   2   5   6      510.65      488.87     21.93 o
  -8   6   6      125.87      171.81     24.97 o
  -7   6   6      308.12      363.35     19.26 o
  -6   6   6      298.79      322.84     23.39 o
  -5   6   6        9.77       17.39      9.70 o
  -4   6   6       25.53        9.79      9.87 o
  -3   6   6      166.42      124.10     15.67 o
  -2   6   6      956.03      963.45     27.03 o
  -1   6   6      257.44      263.79     17.42 o
   0   6   6      303.75      322.47     19.65 o
   1   6   6      637.70      606.75     24.02 o
  -7   7   6      422.79      410.92     27.23 o
  -6   7   6       53.76       44.10     16.15 o
  -5   7   6        5.39        8.88     10.51 o
  -4   7   6      172.07      179.66     18.81 o
  -3   7   6      699.58      641.14     38.38 o
  -2   7   6       22.15       14.58     12.44 o
  -1   7   6      157.32      125.30     14.85 o
   0   7   6      301.14      330.23     25.61 o
  -5   8   6      347.00      347.92     23.39 o
  -4   8   6     1093.29     1053.00     42.85 o
  -3   8   6      266.39      248.51     21.24 o
  -2  -9   7      769.91      821.65     31.56 o
  -1  -9   7      166.34      168.17     18.06 o
   0  -9   7       61.26       65.99     15.65 o
   1  -9   7      106.87      137.06     16.65 o
   2  -9   7      226.23      255.72     20.60 o
  -4  -8   7       97.31      106.34     16.02 o
  -3  -8   7      117.56      115.19     14.95 o
  -2  -8   7        6.25       11.30     11.94 o
  -1  -8   7      235.52      232.37     17.92 o
   0  -8   7     1091.32      999.58     29.05 o
   1  -8   7     1331.73     1268.70     33.43 o
   2  -8   7      772.17      743.09     25.68 o
   3  -8   7      742.68      700.28     35.13 o
  -5  -7   7      155.01      160.28     15.67 o
  -4  -7   7      332.66      337.66     53.58 o
  -3  -7   7      281.48      281.20     21.90 o
  -2  -7   7      129.52      130.58     20.31 o
  -1  -7   7      122.12      150.37     14.11 o
   0  -7   7      370.56      404.62     20.93 o
   1  -7   7      413.15      419.16     20.00 o
   2  -7   7      121.78      109.66     17.86 o
   3  -7   7      109.10       77.80     35.63 o
   4  -7   7      460.77      340.79     39.90 o
  -6  -6   7       15.88        1.39     14.35 o
  -5  -6   7      194.99      165.05     16.01 o
  -4  -6   7      511.87      468.93     19.67 o
  -3  -6   7      265.37      242.78     20.19 o
  -2  -6   7        0.04        1.82      9.64 o
  -1  -6   7      355.22      388.17     18.62 o
   0  -6   7      568.76      503.13     23.97 o
   1  -6   7     1112.05     1071.46     27.54 o
   2  -6   7       36.84       25.61     10.93 o
   3  -6   7      187.97      161.89     21.52 o
   4  -6   7      151.50      127.66     19.49 o
   5  -6   7      490.22      445.71     40.95 o
  -7  -5   7       71.57       64.53     16.39 o
  -6  -5   7       83.33      110.36     18.48 o
  -5  -5   7      681.52      757.23     22.86 o
  -4  -5   7     1734.18     1733.15     35.26 o
  -3  -5   7      110.09      145.23     21.25 o
  -2  -5   7        3.44        9.51      9.08 o
  -1  -5   7      301.16      269.28     15.42 o
   0  -5   7     1245.74     1238.74     25.58 o
   1  -5   7       40.99       38.95      9.08 o
   2  -5   7      246.42      244.00     16.84 o
   3  -5   7      348.02      376.90     40.42 o
   4  -5   7      459.17      510.63     30.05 o
   5  -5   7      560.46      616.39     33.87 o
  -8  -4   7      324.08      328.90     28.69 o
  -7  -4   7       13.88        3.68     10.47 o
  -6  -4   7      589.12      615.39     20.83 o
  -5  -4   7     2435.39     2473.54     33.91 o
  -4  -4   7     1493.56     1496.53     24.28 o
  -3  -4   7       23.09       16.51     11.32 o
  -2  -4   7       92.97       93.46      9.00 o
  -1  -4   7     1300.84     1346.72     26.76 o
   0  -4   7      634.26      647.95     17.81 o
   1  -4   7       85.74       85.96      8.32 o
   2  -4   7      189.20      178.05      9.71 o
   3  -4   7      400.83      461.27     18.75 o
   4  -4   7      745.39      709.08     31.36 o
   5  -4   7      553.91      612.48     56.80 o
  -8  -3   7      148.96      161.64     19.95 o
  -7  -3   7       80.53       57.13     11.75 o
  -6  -3   7      724.84      700.22     43.75 o
  -5  -3   7      836.15      795.69     28.73 o
  -4  -3   7      280.79      300.86     12.08 o
  -3  -3   7      631.23      669.39     14.93 o
  -2  -3   7     1186.71     1185.45     18.47 o
  -1  -3   7     1949.20     1887.06     26.14 o
   0  -3   7     1536.73     1599.13     24.17 o
   1  -3   7      381.84      401.85     12.24 o
   2  -3   7      180.67      145.53     10.19 o
   3  -3   7      692.69      770.55     32.80 o
   4  -3   7     1140.43     1080.22     47.37 o
   5  -3   7      306.65      341.39     36.34 o
  -9  -2   7       17.19       26.76     13.09 o
  -8  -2   7        8.80       15.28     10.52 o
  -7  -2   7      313.15      241.89     19.48 o
  -6  -2   7      474.12      422.44     18.64 o
  -5  -2   7      626.74      730.65     19.70 o
  -4  -2   7      163.69      166.73     10.98 o
  -3  -2   7      227.90      252.24     10.49 o
  -2  -2   7      776.44      778.55     15.83 o
  -1  -2   7     1139.12     1183.78     22.58 o
   0  -2   7      555.82      496.39     19.24 o
   1  -2   7       68.71       72.37      8.97 o
   2  -2   7     1085.99     1106.92     21.96 o
   3  -2   7     2083.34     2039.43     39.24 o
   4  -2   7      644.02      606.90     31.67 o
   5  -2   7      167.01      173.84     17.03 o
  -9  -1   7        9.77        9.48     12.04 o
  -8  -1   7       20.97       10.31     11.23 o
  -7  -1   7      226.00      270.90     22.03 o
  -6  -1   7      225.97      193.39     15.41 o
  -5  -1   7      228.79      261.21     15.32 o
  -4  -1   7      193.40      263.55     10.61 o
  -3  -1   7      832.76      826.51     15.32 o
  -2  -1   7     1297.32     1183.50     21.83 o
  -1  -1   7     1832.83     1966.48     26.85 o
   0  -1   7      279.97      231.66     11.21 o
   1  -1   7       11.66       10.23      6.56 o
   2  -1   7     1702.59     1707.70     94.85 o
   3  -1   7      736.85      703.05     65.72 o
   4  -1   7       82.70       63.17     11.57 o
   5  -1   7        4.17       13.43     12.14 o
  -9   0   7       45.27       26.46     12.98 o
  -8   0   7        7.33        2.03     10.34 o
  -7   0   7      438.58      418.60     17.94 o
  -6   0   7      533.64      503.39     19.44 o
  -5   0   7      318.33      190.81     13.34 o
  -4   0   7      191.36      262.16     14.43 o
  -3   0   7      828.33      990.52     17.43 o
  -2   0   7     2224.63     2361.89     35.59 o
  -1   0   7      379.22      436.56     15.34 o
   0   0   7        3.99        0.80      5.60 o
   1   0   7      590.13      633.21     19.42 o
   2   0   7      903.22      913.07     20.20 o
   3   0   7      530.67      497.59     41.92 o
   4   0   7       42.46       30.83     12.40 o
  -9   1   7      151.75      159.18     15.24 o
  -8   1   7       33.35       19.06     21.34 o
  -7   1   7     1166.15     1147.70     26.79 o
  -6   1   7      310.79      421.92     18.81 o
  -5   1   7       64.65       58.81      8.05 o
  -4   1   7        8.73       13.16      5.33 o
  -3   1   7     2737.30     2519.04     33.97 o
  -2   1   7     1108.20     1170.09     32.74 o
  -1   1   7       36.45       14.30      6.74 o
   0   1   7      193.04      202.15     11.20 o
   1   1   7      561.45      553.51     15.40 o
   2   1   7      957.87     1131.22     22.48 o
   3   1   7      417.62      380.23     24.60 o
   4   1   7      137.29      168.97     21.52 o
  -9   2   7      383.31      417.19     21.87 o
  -8   2   7      844.43      735.30     33.55 o
  -7   2   7      447.27      447.46     20.56 o
  -6   2   7      196.77      187.05     16.04 o
  -5   2   7        3.76       12.00      7.63 o
  -4   2   7      737.08      803.51     17.21 o
  -3   2   7     1035.27     1031.65     19.99 o
  -2   2   7      661.53      692.88     16.08 o
  -1   2   7        2.07        3.42      6.14 o
   0   2   7      258.10      286.82     17.01 o
   1   2   7      811.78      692.79     57.24 o
   2   2   7      896.84      847.01     24.15 o
   3   2   7      381.29      419.70     27.69 o
  -9   3   7     1003.93     1132.12     39.47 o
  -8   3   7      171.80      185.68     21.87 o
  -7   3   7      126.05      144.73     13.24 o
  -6   3   7       10.10       12.37      9.44 o
  -5   3   7      582.80      548.56     18.97 o
  -4   3   7     1023.86      931.67     18.97 o
  -3   3   7      950.50      893.50     18.22 o
  -2   3   7     1033.22      965.35     29.77 o
  -1   3   7        5.54        8.11      8.92 o
   0   3   7      229.02      238.61     27.00 o
   1   3   7      806.90      768.62     25.63 o
   2   3   7      610.78      567.24     22.95 o
   3   3   7       19.83       26.33     15.17 o
  -9   4   7      505.07      469.55     27.54 o
  -8   4   7       96.84      100.39     14.70 o
  -7   4   7       19.31       30.03     13.99 o
  -6   4   7      137.36      141.16     18.48 o
  -5   4   7      797.26      701.73     33.81 o
  -4   4   7      647.30      642.53     15.36 o
  -3   4   7      728.56      765.62     22.12 o
  -2   4   7      738.84      722.72     22.56 o
  -1   4   7       15.34        7.32      9.82 o
   0   4   7      816.19      733.45     26.91 o
   1   4   7      580.62      573.15     22.89 o
   2   4   7      208.92      205.50     16.77 o
  -8   5   7       87.37       59.94     13.34 o
  -7   5   7       11.01       30.13     11.32 o
  -6   5   7      150.16      162.74     15.22 o
  -5   5   7      590.12      556.02     26.06 o
  -4   5   7      439.40      369.37     18.00 o
  -3   5   7      426.22      463.18     19.40 o
  -2   5   7      649.65      556.03     21.93 o
  -1   5   7      940.19     1003.00     28.97 o
   0   5   7      406.20      380.61     23.22 o
   1   5   7      237.58      269.43     19.41 o
  -7   6   7       21.84       24.42     28.49 o
  -6   6   7      209.68      191.17     20.48 o
  -5   6   7      323.78      410.99     26.39 o
  -4   6   7      292.20      329.21     18.05 o
  -3   6   7      237.52      249.62     17.99 o
  -2   6   7       88.60       79.10     13.59 o
  -1   6   7      608.40      575.91     23.36 o
   0   6   7      455.09      440.52     43.13 o
  -6   7   7       95.05      109.36     18.67 o
  -5   7   7      319.95      356.30     41.30 o
  -4   7   7      288.11      277.11     18.19 o
  -3   7   7       95.83      124.45     16.56 o
  -2   7   7       21.71        9.58     15.62 o
  -3  -8   8        4.21        4.85     12.92 o
  -2  -8   8      352.39      368.12     21.89 o
  -1  -8   8     1188.58     1138.33     33.04 o
   0  -8   8     1066.12     1088.81     31.50 o
   1  -8   8      471.21      503.16     25.00 o
   2  -8   8      103.66       65.03     13.03 o
  -5  -7   8      429.45      464.52     67.95 o
  -4  -7   8      432.80      476.81     28.32 o
  -3  -7   8       29.24       26.43     11.92 o
  -2  -7   8      374.89      372.93     20.85 o
  -1  -7   8      722.46      770.37     25.92 o
   0  -7   8      365.44      367.31     33.52 o
   1  -7   8      133.49      193.99     19.95 o
   2  -7   8      443.67      392.39     20.58 o
   3  -7   8      583.05      521.51     48.70 o
  -6  -6   8      537.16      569.94     29.86 o
  -5  -6   8      749.20      793.33     34.87 o
  -4  -6   8      545.45      568.31     22.32 o
  -3  -6   8       66.36       70.71     25.59 o
  -2  -6   8      410.48      397.01     24.99 o
  -1  -6   8      814.11      742.39     24.79 o
   0  -6   8      509.99      544.05     22.15 o
   1  -6   8        7.81        4.63     10.56 o
   2  -6   8      261.83      250.93     21.85 o
   3  -6   8      220.13      238.85     24.48 o
   4  -6   8      297.90      306.97     26.80 o
  -7  -5   8      371.89      394.83     40.69 o
  -6  -5   8      843.15      912.51    100.54 o
  -5  -5   8      890.59      874.60     31.70 o
  -4  -5   8      114.25       91.88     11.93 o
  -3  -5   8       92.27       76.06     12.46 o
  -2  -5   8      326.53      399.65     19.27 o
  -1  -5   8      803.61      773.38     24.80 o
   0  -5   8       15.68       16.51      9.67 o
   1  -5   8        1.61        2.80      5.25 o
   2  -5   8      171.82      189.33     16.09 o
   3  -5   8      243.57      203.65     21.04 o
   4  -5   8      192.61      217.89     36.07 o
  -7  -4   8      528.14      558.33     22.46 o
  -6  -4   8      705.28      666.91     21.71 o
  -5  -4   8      162.80      176.63     18.33 o
  -4  -4   8       13.82        3.18     11.52 o
  -3  -4   8      286.76      275.94     14.23 o
  -2  -4   8      407.55      428.09     13.93 o
  -1  -4   8      623.32      552.41     14.44 o
   0  -4   8       54.40       55.82      8.25 o
   1  -4   8        6.20        1.53      6.98 o
   2  -4   8      174.41      194.29     12.02 o
   3  -4   8      405.79      352.02     19.33 o
   4  -4   8      158.04      182.18     16.32 o
  -8  -3   8       18.99       30.36     12.42 o
  -7  -3   8      179.19      174.07     19.32 o
  -6  -3   8       82.36       81.62     12.32 o
  -5  -3   8        4.67        5.17     12.06 o
  -4  -3   8      123.27      133.84     20.90 o
  -3  -3   8      655.33      673.21     17.14 o
  -2  -3   8      836.80      905.67     18.95 o
  -1  -3   8      756.61      707.19     16.86 o
   0  -3   8        8.94       23.80      7.74 o
   1  -3   8      219.99      231.71     11.93 o
   2  -3   8      555.06      545.77     28.92 o
   3  -3   8      602.58      581.40     22.09 o
   4  -3   8       12.24       18.83     12.30 o
  -8  -2   8       14.09       34.39     12.11 o
  -7  -2   8       78.60       69.81     24.00 o
  -6  -2   8       50.15       55.82     11.12 o
  -5  -2   8       56.48       61.77     11.43 o
  -4  -2   8      205.50      188.91     11.97 o
  -3  -2   8      949.32      853.11     18.89 o
  -2  -2   8      584.43      631.76     14.54 o
  -1  -2   8      149.15      109.65     10.60 o
   0  -2   8      326.76      318.98     14.02 o
   1  -2   8     1104.82     1123.40     31.59 o
   2  -2   8     1176.98     1262.91     32.07 o
   3  -2   8       53.65       37.35     12.61 o
   4  -2   8        2.92        0.45     11.08 o
  -9  -1   8      336.12      285.03     20.57 o
  -8  -1   8       39.14       49.42     13.54 o
  -7  -1   8       65.62       36.04     14.97 o
  -6  -1   8       25.80       26.80      8.88 o
  -5  -1   8      119.45      120.90     11.00 o
  -4  -1   8      471.92      560.81     20.51 o
  -3  -1   8      635.23      575.79     16.70 o
  -2  -1   8      320.03      414.17     14.66 o
  -1  -1   8      192.84      229.17     11.08 o
   0  -1   8      782.28      813.26     17.76 o
   1  -1   8     1476.37     1385.67     28.63 o
   2  -1   8      294.35      291.91     57.85 o
   3  -1   8       29.21       15.88      6.81 o
   4  -1   8      101.64       41.50     22.51 o
  -9   0   8      529.01      544.21     28.60 o
  -8   0   8       88.08      107.90     17.61 o
  -7   0   8      155.54      180.38     14.35 o
  -6   0   8       66.92       68.12     10.57 o
  -5   0   8      166.76      120.29     12.09 o
  -4   0   8      491.43      445.94     33.24 o
  -3   0   8     1001.66      967.51     18.49 o
  -2   0   8       25.20       39.73      9.19 o
  -1   0   8      358.67      379.94     18.91 o
   0   0   8      482.28      546.20     17.31 o
   1   0   8      431.24      397.58     14.50 o
   2   0   8       81.11       63.03     18.96 o
   3   0   8      243.38      211.58     36.33 o
  -9   1   8      720.94      712.08     26.56 o
  -8   1   8      545.26      557.04     42.30 o
  -7   1   8       17.98        8.05     11.23 o
  -6   1   8       99.62      106.62     12.19 o
  -5   1   8      214.82      196.12     16.00 o
  -4   1   8      773.55      662.57     19.81 o
  -3   1   8       68.20       96.26     11.02 o
  -2   1   8      115.31      106.95      8.42 o
  -1   1   8      664.25      646.90     16.52 o
   0   1   8      625.28      596.36     24.52 o
   1   1   8      886.09      948.89     35.04 o
   2   1   8      277.17      231.00     25.27 o
   3   1   8       33.52        6.51     14.54 o
  -9   2   8     1372.28     1360.66     60.98 o
  -8   2   8       85.41       64.57     13.14 o
  -7   2   8       15.55       10.28     10.13 o
  -6   2   8      265.32      245.76     16.80 o
  -5   2   8      560.81      565.41     23.10 o
  -4   2   8      302.26      288.91     24.68 o
  -3   2   8       26.30       33.55      6.76 o
  -2   2   8       28.88       43.01      8.06 o
  -1   2   8     1092.65     1056.56     27.31 o
   0   2   8      900.17      997.81     27.33 o
   1   2   8      976.21     1045.63     37.10 o
   2   2   8      186.21      204.30     44.08 o
  -9   3   8      449.26      479.41     56.54 o
  -8   3   8       14.69        8.59     11.66 o
  -7   3   8      169.74      144.86     14.98 o
  -6   3   8      665.29      664.85     29.67 o
  -5   3   8      859.99      892.41     24.58 o
  -4   3   8      246.06      276.55     15.50 o
  -3   3   8       35.69       47.72     10.58 o
  -2   3   8       18.94       16.07     10.08 o
  -1   3   8     1357.67     1289.00     29.40 o
   0   3   8     1419.23     1511.03     35.39 o
   1   3   8      369.66      359.54     24.63 o
   2   3   8       11.33       22.39     16.51 o
  -8   4   8        1.28       10.47     11.61 o
  -7   4   8      282.08      328.96     24.61 o
  -6   4   8      753.80      882.62     24.79 o
  -5   4   8      645.84      711.00     29.94 o
  -4   4   8      143.97      169.76     18.10 o
  -3   4   8        0.38        1.40      9.59 o
  -2   4   8       20.95       28.28     10.45 o
  -1   4   8     2407.77     2389.35     45.09 o
   0   4   8      363.39      341.69     33.35 o
   1   4   8       29.78       28.97     12.69 o
  -8   5   8        6.95        2.68     12.47 o
  -7   5   8      361.32      347.48     25.18 o
  -6   5   8      877.04      868.25     47.22 o
  -5   5   8      366.99      314.02     37.20 o
  -4   5   8      120.82      106.62     18.30 o
  -3   5   8        3.46       10.77     11.23 o
  -2   5   8      358.55      424.91     21.25 o
  -1   5   8      369.69      392.51     21.38 o
   0   5   8       47.51       64.48     14.15 o
  -6   6   8      268.90      353.92     25.98 o
  -5   6   8      145.84      128.21     18.95 o
  -4   6   8        8.40        8.73     15.03 o
  -3   6   8      555.72      524.85     23.06 o
  -2   6   8       69.87       81.36     15.57 o
  -2  -8   9     1017.92     1024.07     32.48 o
  -1  -8   9      572.53      619.39     27.24 o
   0  -8   9       60.05       68.69     18.96 o
  -4  -7   9       91.24      112.45     19.03 o
  -3  -7   9      955.82      987.33     30.12 o
  -2  -7   9      638.32      666.59     25.59 o
  -1  -7   9      184.90      141.48     24.97 o
   0  -7   9        2.85       11.23     12.56 o
   1  -7   9      370.56      458.60     23.34 o
   2  -7   9      358.90      323.42     26.72 o
  -5  -6   9        7.37        8.30     14.43 o
  -4  -6   9      200.23      197.35     21.11 o
  -3  -6   9      418.36      424.10     22.05 o
  -2  -6   9      254.98      247.99     17.83 o
  -1  -6   9       15.44        9.16     11.63 o
   0  -6   9      378.09      381.33     20.45 o
   1  -6   9      333.40      308.16     49.18 o
   2  -6   9      311.30      287.96     25.01 o
  -6  -5   9       65.08       62.35     18.84 o
  -5  -5   9       50.56       46.39     16.92 o
  -4  -5   9       63.33       68.34     22.83 o
  -3  -5   9      269.10      327.14     24.78 o
  -2  -5   9      161.96      158.89     14.64 o
  -1  -5   9        5.85       10.98     10.88 o
   0  -5   9      235.21      194.90     16.10 o
   1  -5   9      251.22      217.02     19.40 o
   2  -5   9      234.42      209.82     36.07 o
   3  -5   9       50.57       59.02     18.70 o
  -7  -4   9      261.72      243.57     24.01 o
  -6  -4   9       26.69       37.36     26.75 o
  -5  -4   9       49.43       72.20     40.95 o
  -4  -4   9      115.00      114.27     18.83 o
  -3  -4   9      229.34      195.54     26.66 o
  -2  -4   9      190.73      251.29     21.20 o
  -1  -4   9        8.23        1.32      9.72 o
   0  -4   9      421.20      402.85     19.78 o
   1  -4   9      464.41      473.66     30.82 o
   2  -4   9      376.71      397.55     26.65 o
   3  -4   9       42.44       54.36     19.10 o
  -8  -3   9      102.00      109.54     15.09 o
  -7  -3   9       79.71       73.25     12.24 o
  -6  -3   9        8.83       14.38     10.29 o
  -5  -3   9      330.87      324.81     18.38 o
  -4  -3   9      343.32      380.07     20.81 o
  -3  -3   9      405.10      373.95     16.69 o
  -2  -3   9      112.71      116.58     10.69 o
  -1  -3   9       64.20       39.02     10.99 o
   0  -3   9      893.13      963.47     21.44 o
   1  -3   9      611.45      490.32     17.03 o
   2  -3   9      236.00      218.70     17.01 o
   3  -3   9       46.43       45.60     13.60 o
  -8  -2   9       20.07       13.73     12.71 o
  -7  -2   9        4.12       14.27     11.75 o
  -6  -2   9      208.31      192.98     14.45 o
  -5  -2   9      917.24      953.08     27.21 o
  -4  -2   9      646.82      599.93     19.76 o
  -3  -2   9      264.78      271.88     12.76 o
  -2  -2   9       44.97       35.76      8.06 o
  -1  -2   9      452.30      432.58     15.15 o
   0  -2   9      728.12      772.04     19.18 o
   1  -2   9      399.84      392.25     30.10 o
   2  -2   9       21.98       27.92     12.18 o
   3  -2   9      213.61      196.60     29.56 o
  -8  -1   9       12.75       14.25     12.52 o
  -7  -1   9        4.12       17.02     10.79 o
  -6  -1   9      438.80      427.17     20.92 o
  -5  -1   9      557.69      639.37     19.38 o
  -4  -1   9      244.89      188.35     14.87 o
  -3  -1   9       39.12       47.48      7.76 o
  -2  -1   9      328.62      317.13     13.71 o
  -1  -1   9      789.89      747.10     20.27 o
   0  -1   9      520.19      472.25     19.10 o
   1  -1   9      100.84      102.18     13.31 o
   2  -1   9       58.94       53.52     12.26 o
   3  -1   9      512.18      508.04     30.53 o
  -8   0   9       21.76       25.77     13.42 o
  -7   0   9      548.61      618.18     24.70 o
  -6   0   9      523.78      512.45     21.73 o
  -5   0   9      761.64      727.69     24.10 o
  -4   0   9      657.82      644.11     21.79 o
  -3   0   9       10.69       26.52      7.29 o
  -2   0   9       16.22       20.90      6.96 o
  -1   0   9      141.34      173.63     10.05 o
   0   0   9       23.58       30.84      9.32 o
   1   0   9        8.15        3.80      9.01 o
   2   0   9      354.33      329.11     45.56 o
  -8   1   9       85.72       94.94     14.66 o
  -7   1   9      270.84      300.95     18.58 o
  -6   1   9      321.15      398.52     16.59 o
  -5   1   9      326.11      353.42     26.34 o
  -4   1   9        5.58       11.62      5.22 o
  -3   1   9      260.27      228.11     12.95 o
  -2   1   9      127.82      160.64     11.20 o
  -1   1   9      774.32      696.45     20.00 o
   0   1   9      403.82      379.53     38.47 o
   1   1   9      152.58      127.86     14.78 o
   2   1   9       22.92       20.36     15.22 o
  -8   2   9       58.40       44.67     14.12 o
  -7   2   9      304.20      270.95     17.60 o
  -6   2   9      257.33      261.95     18.71 o
  -5   2   9      110.45       82.62     15.20 o
  -4   2   9       23.75       33.27     10.76 o
  -3   2   9      320.15      383.84     14.12 o
  -2   2   9      173.84      239.80     15.31 o
  -1   2   9      810.02      911.76     26.61 o
   0   2   9      404.93      388.11     22.61 o
   1   2   9        3.29        5.56     11.40 o
  -8   3   9      143.45      135.22     16.26 o
  -7   3   9      441.64      433.85     20.85 o
  -6   3   9      246.23      270.72     16.36 o
  -5   3   9       23.25       11.89     10.61 o
  -4   3   9       94.16       95.43     16.75 o
  -3   3   9      547.94      532.82     47.83 o
  -2   3   9      235.42      210.68     17.27 o
  -1   3   9     1210.11     1279.71     31.81 o
   0   3   9        1.88        6.36     12.12 o
   1   3   9       51.64       14.64     11.15 o
  -7   4   9      471.36      470.72     22.31 o
  -6   4   9      152.46      101.44     17.62 o
  -5   4   9       40.00       38.77     14.96 o
  -4   4   9      203.56      209.03     21.30 o
  -3   4   9      697.63      757.61     32.71 o
  -2   4   9      605.86      595.12     23.50 o
  -1   4   9       28.65       30.56     12.68 o
  -6   5   9       26.21       18.18     16.49 o
  -5   5   9       15.26       22.05     15.94 o
  -4   5   9      110.42       69.43     18.44 o
  -3   5   9      745.81      830.83     35.53 o
  -2   5   9       35.69       45.32     15.90 o
  -3  -7  10      233.95      250.21     35.72 o
  -2  -7  10        7.32        8.30     13.52 o
  -1  -7  10       91.03      102.49     16.50 o
   0  -7  10      448.54      508.09     45.48 o
  -4  -6  10      139.47      141.33     20.47 o
  -3  -6  10       68.32       63.90     14.29 o
  -2  -6  10       34.54       33.33     13.50 o
  -1  -6  10      381.36      358.40     20.86 o
   0  -6  10      401.09      366.04     23.93 o
   1  -6  10      150.30      162.88     22.04 o
  -6  -5  10      353.44      415.43     27.96 o
  -5  -5  10      463.39      494.82     56.11 o
  -4  -5  10      225.22      215.86     21.88 o
  -3  -5  10       84.33       60.42     16.53 o
  -2  -5  10        6.03       12.53     12.12 o
  -1  -5  10      190.01      216.30     20.80 o
   0  -5  10      186.89      209.49     17.54 o
   1  -5  10       34.82       49.49     17.41 o
  -6  -4  10      365.34      465.40     30.99 o
  -5  -4  10      450.46      421.43     25.92 o
  -4  -4  10      126.36      110.82     18.54 o
  -3  -4  10       16.15       30.86     15.06 o
  -2  -4  10       95.90       80.50     12.67 o
  -1  -4  10      642.77      770.08     24.55 o
   0  -4  10      617.67      571.77     26.59 o
   1  -4  10      166.19      189.08     16.92 o
   2  -4  10        2.33        5.39     17.54 o
  -7  -3  10      154.73      185.08     25.18 o
  -6  -3  10      391.88      433.54     20.49 o
  -5  -3  10      442.52      446.41     25.46 o
  -4  -3  10       48.55       38.88     10.69 o
  -3  -3  10       40.01       57.73     11.57 o
  -2  -3  10      264.26      218.29     19.79 o
  -1  -3  10     1524.38     1584.27     29.74 o
   0  -3  10      675.52      623.27     20.06 o
   1  -3  10      132.23      141.21     13.38 o
   2  -3  10       30.89        9.58     11.74 o
  -7  -2  10      261.19      273.04     26.73 o
  -6  -2  10      802.43      896.21     36.65 o
  -5  -2  10      287.63      312.74     24.39 o
  -4  -2  10        2.00        6.21     10.14 o
  -3  -2  10      118.29       96.08     11.79 o
  -2  -2  10      617.44      609.64     17.85 o
  -1  -2  10     1003.62     1024.85     25.93 o
   0  -2  10      291.70      300.72     14.72 o
   1  -2  10        1.62        9.22      9.48 o
   2  -2  10       37.54       31.83     13.18 o
  -8  -1  10        9.56        5.45     12.87 o
  -7  -1  10      453.91      338.46     18.09 o
  -6  -1  10      148.38      114.72     16.06 o
  -5  -1  10        8.32       12.85     10.41 o
  -4  -1  10      145.48      152.02     14.18 o
  -3  -1  10     1021.55      998.59     27.05 o
  -2  -1  10      345.10      414.29     16.32 o
  -1  -1  10      534.89      529.72     18.56 o
   0  -1  10       83.51       53.15     20.04 o
   1  -1  10        9.99        5.88     10.64 o
  -8   0  10      537.40      517.87     35.11 o
  -7   0  10      452.69      482.61     22.81 o
  -6   0  10      310.84      291.68     16.95 o
  -5   0  10      131.09      148.79     14.41 o
  -4   0  10       40.31       38.60     12.01 o
  -3   0  10       77.90       66.39     17.86 o
  -2   0  10      176.66      178.02     11.62 o
  -1   0  10       10.91        7.46      9.22 o
   0   0  10      165.53      147.36     14.13 o
   1   0  10      480.46      440.82     27.31 o
  -8   1  10      230.49      193.56     17.65 o
  -7   1  10      244.20      218.53     18.32 o
  -6   1  10       45.52       16.12     13.41 o
  -5   1  10        3.38       31.15     11.43 o
  -4   1  10      235.08      201.79     14.98 o
  -3   1  10      365.82      398.38     31.64 o
  -2   1  10       10.21        6.51     10.87 o
  -1   1  10       90.34      118.26     18.35 o
   0   1  10        4.06       11.03     11.84 o
   1   1  10      201.07      187.31     28.40 o
  -7   2  10      249.28      243.24     17.26 o
  -6   2  10       13.91       22.58     11.12 o
  -5   2  10       40.25       56.52     11.80 o
  -4   2  10      261.10      248.83     16.60 o
  -3   2  10      453.11      427.22     25.55 o
  -2   2  10        6.09       22.26     11.84 o
  -1   2  10       41.39       27.74     12.87 o
   0   2  10      295.63      316.49     20.55 o
  -7   3  10      230.28      238.44     40.10 o
  -6   3  10        6.60        6.30     11.43 o
  -5   3  10      347.58      306.96     27.62 o
  -4   3  10      439.35      386.88     25.69 o
  -3   3  10      685.33      785.15     33.20 o
  -2   3  10       78.22       70.60     14.67 o
  -1   3  10      175.50      200.83     24.17 o
  -6   4  10      291.08      208.46     30.67 o
  -5   4  10      489.08      471.35     40.42 o
  -4   4  10      478.58      479.85     35.55 o
  -3   4  10      657.40      785.63     35.17 o
  -4  -5  11        4.86        0.35     16.32 o
  -3  -5  11       65.19       94.66     19.42 o
  -2  -5  11       88.30      108.38     16.76 o
  -1  -5  11       72.87       73.12     17.97 o
   0  -5  11        1.41        0.00     20.91 o
  -5  -4  11       27.63       17.02     18.56 o
  -4  -4  11       38.78       18.58     15.99 o
  -3  -4  11      188.16      200.90     31.71 o
  -2  -4  11      131.39      167.45     16.25 o
  -1  -4  11      185.35      134.24     15.98 o
   0  -4  11        9.26        2.94     12.48 o
  -6  -3  11      235.30      258.35     39.29 o
  -5  -3  11        8.73       16.79     15.75 o
  -4  -3  11      197.67      210.03     21.17 o
  -3  -3  11      339.79      345.69     25.20 o
  -2  -3  11      244.41      323.07     24.51 o
  -1  -3  11       55.28       50.01     13.70 o
   0  -3  11       61.48       75.64     14.51 o
  -6  -2  11       26.34       28.67     13.12 o
  -5  -2  11       87.50       94.47     14.13 o
  -4  -2  11      344.68      372.13     19.88 o
  -3  -2  11      699.79      725.02     38.68 o
  -2  -2  11       27.37       38.35     12.33 o
  -1  -2  11        6.76       21.77     10.95 o
   0  -2  11      102.92      103.30     16.27 o
  -7  -1  11       50.75       60.84     19.92 o
  -6  -1  11       63.03       34.15     12.51 o
  -5  -1  11      438.17      489.77     22.28 o
  -4  -1  11      937.74      908.68     27.46 o
  -3  -1  11      622.77      665.32     23.10 o
  -2  -1  11        5.92        1.82     10.60 o
  -1  -1  11       10.42       21.31      9.71 o
   0  -1  11       96.00       73.96     12.15 o
  -7   0  11      152.75      136.54     16.66 o
  -6   0  11        1.15        2.66     11.85 o
  -5   0  11      117.90      119.83     15.68 o
  -4   0  11      151.42      158.65     28.84 o
  -3   0  11       51.85       64.77     17.36 o
  -2   0  11      219.34      210.87     22.76 o
  -1   0  11      206.30      192.00     23.86 o
  -7   1  11       48.51       34.68     16.46 o
  -6   1  11       71.41       35.68     12.34 o
  -5   1  11      370.12      383.26     22.94 o
  -4   1  11      391.69      457.80     20.68 o
  -3   1  11      240.23      378.21     25.12 o
  -2   1  11       32.90       36.69     25.61 o
  -1   1  11       31.19       33.64     13.81 o
  -6   2  11      131.11      115.19     20.63 o
  -5   2  11      516.65      543.03    116.05 o
  -4   2  11      238.59      190.18     27.97 o
  -3   2  11      114.86      136.56     19.74 o
  -2   2  11       60.95       75.17     18.40 o
  -4  -3  12      284.57      288.37     33.63 o
  -3  -3  12      246.91      178.79     20.91 o
  -5  -2  12      426.56      510.01     43.56 o
  -4  -2  12      336.91      368.65     20.80 o
  -3  -2  12       79.48      104.21     15.41 o
  -2  -2  12      119.37       74.40     27.70 o
  -5  -1  12      564.79      560.44     51.49 o
  -4  -1  12      197.73      175.98     17.15 o
  -3  -1  12       32.73       18.02     13.24 o
  -4   0  12        1.41        6.60     14.11 o
 
